# Supplementary material for: Transcriptomic Analysis of Long Non-Coding RNAs and Coding Genes Uncovers a Complex Regulatory Network That Is Involved in Maize Seed Development
Source: Genes (Basel). 2017 Oct 17;8(10):274. doi: 10.3390/genes8100274 (PMC5664124; doi:10.3390/genes8100274)
Supplement: Supplementary file 1 [file genes-08-00274-s001.zip]

Archive with 13 entries (12 files):
- Supplementary files/
- Supplementary files/Figure S1 lncRNA length distribution.jpg
- Supplementary files/Figure S2 Expression of lncRNAs and mRNA transcripts.jpg
- Supplementary files/Figure S3 Expression patterns of embryo or endosperm specific LncRNAs.jpg
- Supplementary files/File S1. list of primers used in this study.xls
- Supplementary files/File S2. Summary of Zea mays RNA-seq data.xls
- Supplementary files/File S3. Characteristics of all lncRNA identified in this study.xls
- Supplementary files/File S4. Characteristics of lncRNA identified in embryo and endosperm.xls
- Supplementary files/File S5. Up-regulated lncRNAs at three stages (endosperm vs embryo).xls
- Supplementary files/File S6. Down-regulated lncRNAs at three stages (endosperm vs embryo ).xls
- Supplementary files/File S7. Characteristics of  mRNA identified in embryo.xls
- Supplementary files/File S8. Characteristics of  mRNA identified in endosperm.xls
- Supplementary files/File S9. GO analysis for mRNAs in the lncRNA-associated ceRNA network.xls
