# Supplementary material for: Transcriptomic Analysis of Long Non-Coding RNAs and Coding Genes Uncovers a Complex Regulatory Network That Is Involved in Maize Seed Development
Source: Genes (Basel). 2017 Oct 17;8(10):274. doi: 10.3390/genes8100274 (PMC5664124; doi:10.3390/genes8100274)
Supplement: Supplementary file 1 [file genes-08-00274-s001.zip › Supplementary files/File S1. list of primers used in this study.xls]

## Sheet: Sheet1
File S1 list of primers used in this study
name	sequence 5'-3'
1309F1	GGCGCTTCTTCTTACGTTCG
1309R1	AAGGGGAACCAGTGTCTGTC
1309F2	GTCACCGTTCAGAGTTGGGT
1309R2	CCAAGGGGAACCAGTGTCTG
5587F1	TCCTAATGGATGCTTCGGGG
5587R1	TCTTCTGAAGCCTCTAGTGTAACAG
5587F2	TGTTACACTAGAGGCTTCAGAAGAA
5587R2	CTGTTCTTCAACCGGCAAGC
9419F1	TCATTTCTGTTTCGCTCTAACGC
9419R1	GGTGGAGCTGATGGCAAGAT
9419F2	TTCACTCTTAACACCATGAGCCT
9419R2	ACAGCAGTGGAAGGGAAGTG
5588F1	GGAATACCTTCTTCCTTTTCAGGC
5588R1	CTGTTCTTCAACCGGCAAGC
5588F2	AGAGATGCGGTGTCGTGTTT
5588R2	ACTGCTATTCCACACTCAATTCCA
4687F1	AACGCTCAGTCACTCCACTG
4687R1	GGGTCGACTGACTCTTTGGG
4687F2	CAACGCTCAGTCACTCCACT
4687R2	TACATAGCTTGGGGCATGGG
ZmActin1-F	ATGTTTCCTGGGATTGCCGAT
ZmActin1-R	CCAGTTTCGTCATACTCTCCCTTG
