# Supplementary material for: Transcriptomic Analysis of Long Non-Coding RNAs and Coding Genes Uncovers a Complex Regulatory Network That Is Involved in Maize Seed Development
Source: Genes (Basel). 2017 Oct 17;8(10):274. doi: 10.3390/genes8100274 (PMC5664124; doi:10.3390/genes8100274)
Supplement: Supplementary file 1 [file genes-08-00274-s001.zip › Supplementary files/File S2. Summary of Zea mays RNA-seq data.xls]

## Sheet: file S2
File S2 Summary of Zea mays RNA-seq data.
ID	Raw reads	Clean reads	Clean ratio	Mapped reads	Mapping ratio	Reads mapped in proper pairs	Mapping ratio
embryo 9DAP	95542902	92048064	0.963421	81117766	0.881254	61023564	0.662953
embryo 15DAP	97912716	94029426	0.960339	82476344	0.877133	62023254	0.659615
embryo 20DAP	93829740	90842040	0.968158	80036453	0.881051	59321998	0.653024
endosperm 9DAP	93041062	90048496	0.967836	80369554	0.892514	64209720	0.713057
endosperm 15DAP	96562578	93282256	0.966029	83037622	0.890176	65896508	0.706421
endosperm 20DAP	96441172	93241494	0.966822	83202941	0.892338	65646992	0.704053
