# Supplementary material for: Transcriptomic Analysis of Long Non-Coding RNAs and Coding Genes Uncovers a Complex Regulatory Network That Is Involved in Maize Seed Development
Source: Genes (Basel). 2017 Oct 17;8(10):274. doi: 10.3390/genes8100274 (PMC5664124; doi:10.3390/genes8100274)
Supplement: Supplementary file 1 [file genes-08-00274-s001.zip › Supplementary files/File S3. Characteristics of all lncRNA identified in this study.xls]

## Sheet: file S3
File S3 Characteristics of all lncRNA identified in this study.
Transcripts	9DAP Embryo	15DAP Embryo	20DAP Embryo	9DAP Endosperm	15DAP Endosperm	20DAP Endosperm
lncRNA-00284-[1]-[+]-[u]-[2342]-[4]-novel	0.588846	1.02807	0.475956	1.28992	1.8852	2.50645
lncRNA-00365-[1]-[+]-[u]-[764]-[2]-novel	1.80131	3.81273	1.03064	1.33113	2.52224	2.08348
lncRNA-00670-[1]-[+]-[i]-[503]-[2]-novel	2.56422	1.43324	1.69283	9.23915	5.07052	4.89875
lncRNA-00779-[1]-[+]-[u]-[1992]-[3]-novel	0.406898	0.452555	0.16407	0.330313	1.14798	0.578742
lncRNA-00780-[1]-[+]-[u]-[1935]-[3]-novel	0.639389	0.657053	0.204341	2.05723	3.03217	2.24738
lncRNA-00820-[1]-[+]-[u]-[4040]-[2]-novel	0.720883	1.87559	1.21176	0.389577	0.36855	0.450245
lncRNA-00928-[1]-[+]-[u]-[730]-[2]-novel	19.8001	27.0353	14.7382	5.24718	9.02836	14.5082
lncRNA-01292-[1]-[+]-[u]-[1041]-[5]-novel	3.98181e-15	1.14497	0.00117367	0.00461953	4.18878e-07	1.44486
lncRNA-01293-[1]-[+]-[u]-[2023]-[4]-novel	0.407687	0.393777	0.34399	1.23676	1.4768	0.67684
lncRNA-02171-[1]-[+]-[u]-[762]-[2]-novel	1.84522	2.09229	1.60884	0	0	0.617798
lncRNA-02195-[1]-[+]-[u]-[427]-[2]-novel	10.2111	7.76201	10.2882	5.62003	4.57459	3.27332
lncRNA-02398-[1]-[+]-[u]-[1224]-[3]-novel	1.32077	1.16763	0.748646	0.739792	0.370437	0.839029
lncRNA-02409-[1]-[+]-[u]-[2039]-[2]-novel	0.0918292	0.0120335	0	0.176091	1.1919	1.55822
lncRNA-02410-[1]-[+]-[u]-[1685]-[2]-novel	5.77766e-19	0.014825	0	1.1117e-19	0.0330633	1.6682
lncRNA-02550-[1]-[+]-[u]-[1034]-[2]-novel	0.532258	2.20236	5.67377	1.20793	1.37467	3.05903
lncRNA-02585-[1]-[+]-[u]-[997]-[2]-novel	0.0502693	4.49039e-16	0.101691	0.515802	0.444014	2.43834
lncRNA-02614-[1]-[+]-[u]-[1070]-[2]-novel	0.204957	0.644386	0.167626	0.167015	1.27063	0.918687
lncRNA-02654-[1]-[+]-[u]-[984]-[3]-novel	0.0519002	0.0377438	3.80455e-05	0.0523024	0.0476784	1.51405
lncRNA-02655-[1]-[+]-[u]-[925]-[3]-novel	0.113367	0.0765323	5.62774e-05	0.451867	2.08123	4.16978
lncRNA-02666-[1]-[+]-[u]-[2256]-[2]-novel	0.577183	1.15446	1.77097	1.22964	2.22902	2.16967
lncRNA-02754-[1]-[+]-[x]-[1264]-[2]-novel	0.346466	0.895487	0.168109	0.516718	1.40752	0.704722
lncRNA-02758-[1]-[+]-[u]-[1105]-[2]-novel	0	0	2.64225	0	0	0
lncRNA-02785-[1]-[+]-[u]-[2998]-[7]-novel	1.82386	4.03304	0.292703	17.4862	40.0297	54.6361
lncRNA-02786-[1]-[+]-[u]-[2470]-[4]-novel	2.48367	1.31444	1.81166	2.75296	13.4767	15.1541
lncRNA-02819-[1]-[+]-[u]-[6424]-[2]-novel	4.82236	4.4242	3.40244	3.49224	3.22863	2.70564
lncRNA-02843-[1]-[+]-[u]-[766]-[2]-novel	0.183884	0.1	3.46369	0.177478	0.170175	0.0868524
lncRNA-02856-[1]-[+]-[u]-[838]-[3]-novel	22.4414	16.1562	17.8841	27.5507	19.7987	19.9235
lncRNA-02857-[1]-[+]-[u]-[610]-[2]-novel	0.107373	1.47604	0.664089	1.2751	0.538381	0.62879
lncRNA-02998-[1]-[+]-[u]-[308]-[2]-novel	0	0	0	3.29	0.629424	0.642979
lncRNA-03140-[1]-[+]-[u]-[504]-[2]-novel	3.45773	3.21012	4.04379	3.59191	3.80578	0.991114
lncRNA-03339-[1]-[+]-[u]-[796]-[2]-novel	1.04954	3.05172	13.8018	1.15533	2.88086	3.18518
lncRNA-03342-[1]-[+]-[u]-[759]-[2]-novel	2.45101	4.7001	3.16001	2.90001	2.71922	0.470813
lncRNA-03366-[1]-[+]-[u]-[335]-[3]-novel	1.74343	3.24919	6.79079	8.612	22.5103	13.0972
lncRNA-03389-[1]-[+]-[u]-[1092]-[4]-novel	0.0494996	0	0	1.30647	8.72498	1.47711
lncRNA-03552-[1]-[+]-[u]-[3076]-[2]-novel	0.61683	0.447528	0.265961	1.5912	3.49504	2.94512
lncRNA-03921-[1]-[+]-[u]-[579]-[2]-novel	0.502191	0.126959	0	3.46902	11.3202	12.6771
lncRNA-04028-[1]-[+]-[u]-[801]-[2]-novel	0.163298	0.561573	0.370927	0.326339	1.51579	1.61764
lncRNA-04191-[1]-[+]-[u]-[1606]-[3]-novel	0.53874	0.659859	2.50171	0.50839	4.24139	1.90533
lncRNA-04198-[1]-[+]-[u]-[1037]-[2]-novel	0.044762	0	0	0.191769	0.60991	1.75323
lncRNA-04210-[1]-[+]-[u]-[2568]-[2]-novel	7.36491	22.3698	8.23554	52.4596	83.4997	73.2243
lncRNA-04224-[1]-[+]-[u]-[784]-[2]-novel	0.767577	0.0796146	1.39806	0.717929	0.289125	2.0617
lncRNA-04365-[1]-[+]-[u]-[1885]-[2]-novel	0.73249	1.71306	2.35223	1.06383	2.99818	2.13537
lncRNA-04388-[1]-[+]-[u]-[370]-[2]-novel	17.9862	26.9779	26.5561	7.08468	2.79291	6.75333
lncRNA-04400-[1]-[+]-[u]-[1467]-[2]-novel	0.363359	0.580338	3.86641	0.270738	0.578892	0.949986
lncRNA-04927-[1]-[+]-[u]-[292]-[2]-novel	0.714991	0.338739	1.92916	2.64738	0.396885	0.22275
lncRNA-05069-[1]-[+]-[u]-[348]-[2]-novel	8.78982	4.4054	5.89665	5.23688	1.66502	4.37625
lncRNA-05587-[1]-[+]-[u]-[814]-[4]-novel	0.248647	0.0843821	0	7.91906	7.35767	7.48359
lncRNA-05588-[1]-[+]-[u]-[926]-[4]-novel	0.272989	0.0458212	0	6.65526	8.28279	12.5549
lncRNA-05589-[1]-[+]-[u]-[917]-[5]-novel	1.05776e-12	0.34184	0	3.007	0.968701	1.23051
lncRNA-05590-[1]-[+]-[u]-[862]-[2]-novel	0.849332	6.99623e-27	0	1.44463	0.967067	2.46999
lncRNA-05676-[1]-[+]-[u]-[593]-[3]-novel	5.47862	3.97457	4.87957	2.9801	1.53269	3.38796
lncRNA-05710-[1]-[+]-[u]-[1219]-[2]-novel	0.40468	1.16329	7.19414	0.0932257	0.0954746	0.434517
lncRNA-05730-[1]-[+]-[u]-[991]-[2]-novel	0.944487	0.979576	0.957438	2.33875	1.13154	1.19006
lncRNA-06025-[1]-[+]-[u]-[1121]-[2]-novel	6.7232	9.56186	4.63554	3.24713	3.85073	2.7985
lncRNA-06219-[1]-[+]-[u]-[2438]-[2]-novel	4.15499	1.73014	0.491304	0.0189503	0	0
lncRNA-06908-[1]-[-]-[u]-[480]-[3]-novel	0.285089	2.93058e-37	0	0.149855	9.78182	3.27667
lncRNA-06912-[1]-[-]-[u]-[983]-[2]-novel	0.77687	3.75717	1.6194	1.71143	0.822497	1.36753
lncRNA-07004-[1]-[-]-[u]-[677]-[5]-novel	0	0	0	0.00813954	3.42692	9.63708e-21
lncRNA-07005-[1]-[-]-[u]-[617]-[4]-novel	2.30182e-30	0	0	1.31133	1.85097	0.139115
lncRNA-07006-[1]-[-]-[u]-[813]-[4]-novel	2.48652e-07	0	0	0.213737	1.06937	3.15785e-26
lncRNA-07017-[1]-[-]-[u]-[525]-[2]-novel	78.4782	68.0094	53.1491	110.814	84.9336	69.7426
lncRNA-07154-[1]-[-]-[u]-[504]-[3]-novel	2.63621	4.19265	2.24404	2.07318	5.1015	2.64007
lncRNA-07159-[1]-[-]-[u]-[1107]-[2]-novel	0	0	3.29747	0	0	0
lncRNA-07308-[1]-[-]-[u]-[758]-[4]-novel	0.0678611	0.208469	0	2.13775	2.256	1.53688
lncRNA-07421-[1]-[-]-[u]-[423]-[2]-novel	0.265142	0.265808	0	0.699305	2.73823	3.92013
lncRNA-07469-[1]-[-]-[u]-[1497]-[2]-novel	65.1465	49.3208	93.6426	56.3379	64.5645	66.8285
lncRNA-07549-[1]-[-]-[u]-[490]-[3]-novel	0.268956	0.698481	4.95041	0.11847	0	0.275259
lncRNA-07669-[1]-[-]-[u]-[520]-[2]-novel	0.127451	0	0	4.27793	5.14729	4.4134
lncRNA-08220-[1]-[-]-[u]-[2219]-[2]-novel	3.17006	10.6872	4.70954	1.50447	2.614	1.54555
lncRNA-08385-[1]-[-]-[u]-[934]-[4]-novel	1.45291	2.3098	1.71254	0.412462	0.231435	0.240248
lncRNA-08440-[1]-[-]-[u]-[967]-[3]-novel	13.8161	16.9567	9.49752	8.98143	11.9462	10.2025
lncRNA-08628-[1]-[-]-[u]-[756]-[5]-novel	0	0.754902	0.0910434	2.06696	1.76214	0.566015
lncRNA-08930-[1]-[-]-[u]-[1054]-[3]-novel	0	0.134386	1.40184	0.0325887	0.0617475	8.62757e-35
lncRNA-09124-[1]-[-]-[u]-[730]-[2]-novel	1.37499	2.27452	1.49317	0.547546	0.78167	0.803825
lncRNA-09142-[1]-[-]-[x]-[1020]-[4]-novel	4.04124	4.01987	3.14683	2.55074	2.12225	2.19468
lncRNA-09287-[1]-[-]-[u]-[967]-[2]-novel	0.286449	2.13519	1.56666	0.257498	0.301671	0.602615
lncRNA-09413-[1]-[-]-[u]-[1068]-[2]-novel	0	0.268145	1.82615	0	0.137961	0.0692384
lncRNA-09419-[1]-[-]-[u]-[378]-[2]-novel	0.741071	0	0	22.0883	17.1503	25.4427
lncRNA-09436-[1]-[-]-[u]-[842]-[2]-novel	0.643309	2.29803	5.09829	4.21551	4.62889	5.72785
lncRNA-09437-[1]-[-]-[u]-[2128]-[2]-novel	16.1629	19.785	24.9005	22.1497	25.33	27.4087
lncRNA-09560-[1]-[-]-[u]-[983]-[2]-novel	6.09259e-36	4.7654e-41	0.246276	3.5815	2.16505	1.94783
lncRNA-09588-[1]-[-]-[u]-[1004]-[3]-novel	1.00542	2.14199	1.30089	0.565746	0.942032	0.259961
lncRNA-09722-[1]-[-]-[u]-[1449]-[2]-novel	6.70841	8.95141	7.30786	4.73174	4.37465	4.58828
lncRNA-09727-[1]-[-]-[u]-[680]-[2]-novel	0.244524	0.501276	0.394704	0.727478	0.592257	1.32349
lncRNA-10002-[1]-[-]-[u]-[2540]-[2]-novel	2.91056	6.03689	61.2426	1.79113	1.69402	4.82916
lncRNA-10049-[1]-[-]-[u]-[2280]-[2]-novel	0.629926	10.0518	32.9524	0.492823	3.95386	3.88761
lncRNA-10080-[1]-[-]-[u]-[841]-[2]-novel	0	0.0664885	1.82753e-21	0.0703985	1.50008	2.71122
lncRNA-10427-[1]-[-]-[u]-[646]-[2]-novel	1.40071	2.22986	3.14627	0.85025	0.868281	1.61512
lncRNA-10973-[1]-[-]-[u]-[995]-[2]-novel	0.228484	0.245208	0.0539217	0.464772	1.74259	1.02961
lncRNA-11187-[1]-[-]-[u]-[684]-[2]-novel	0.411786	0	0.141319	2.07007	4.81889	7.07937
lncRNA-11437-[1]-[-]-[u]-[831]-[2]-novel	0	0.0574245	0.0584335	0.0582705	0.486772	1.24917
lncRNA-11525-[1]-[-]-[u]-[602]-[2]-novel	3.21644	3.07501	2.77885	1.06998	2.01366	1.88925
lncRNA-11662-[1]-[-]-[u]-[794]-[2]-novel	1.27877	2.63271	2.85707	2.32094	0.123812	0.0634098
lncRNA-11665-[1]-[-]-[u]-[342]-[3]-novel	2.74827	0	0.234583	0	0	0.306444
lncRNA-11995-[1]-[-]-[u]-[1761]-[3]-novel	0.534572	1.18314	27.8628	0.725451	0.525845	1.5203
lncRNA-12004-[1]-[-]-[u]-[2370]-[2]-novel	1.45379	4.61142	38.1145	3.87632	5.00241	5.74859
lncRNA-12005-[1]-[-]-[u]-[882]-[4]-novel	8.15713e-29	0.391388	2.73554	0.0631306	1.55357	1.35517
lncRNA-12026-[1]-[-]-[u]-[1961]-[2]-novel	0.651387	0.816839	0.1643	0.273933	3.46961	0.192107
lncRNA-12027-[1]-[-]-[u]-[1929]-[3]-novel	0.00197091	0.400389	7.76624e-05	0.157609	2.33745	0.0952725
lncRNA-12117-[1]-[-]-[u]-[1230]-[2]-novel	0.903152	1.91902	1.43118	0.039676	0	0.0393066
lncRNA-12127-[1]-[-]-[u]-[592]-[2]-novel	0	0	0	0	1.27641e-24	6.07897
lncRNA-12226-[1]-[-]-[x]-[2458]-[3]-novel	12.6079	61.7529	10.542	8.21281	14.0513	7.94155
lncRNA-12387-[1]-[-]-[u]-[2002]-[2]-novel	4.319	29.0106	213.52	2.6115	6.9899	17.9025
lncRNA-12460-[1]-[-]-[u]-[695]-[2]-novel	0.387367	0.595856	0.722843	1.06541	3.38385	3.76553
lncRNA-12542-[1]-[-]-[u]-[535]-[3]-novel	0	0	0.119262	0	6.24026	3.0482
lncRNA-12598-[1]-[-]-[u]-[1593]-[2]-novel	1.90868	0.173064	0.350889	1.08518	0.968118	0.810004
lncRNA-13088-[1]-[-]-[i]-[556]-[2]-novel	10.4198	13.5911	9.8557	10.8769	7.66075	8.46308
lncRNA-13090-[1]-[-]-[u]-[1343]-[2]-novel	3.23874	4.03492	3.3806	8.30315	3.03328	4.33148
lncRNA-13133-[10]-[+]-[u]-[747]-[2]-novel	33.8572	30.6531	32.9303	44.6053	54.6982	53.5804
lncRNA-13569-[10]-[+]-[u]-[1065]-[3]-novel	0.202469	0.25334	0.155321	2.52626	3.77499	2.14542
lncRNA-13734-[10]-[+]-[u]-[782]-[2]-novel	0.0784893	0.412876	1.01563	0	0	0
lncRNA-13977-[10]-[+]-[u]-[1280]-[5]-novel	0.0222816	0.0169604	0	1.49031	5.49541	0.865935
lncRNA-13978-[10]-[+]-[u]-[1175]-[6]-novel	0.0464165	0.0189402	0	1.62276	6.19388	2.68874
lncRNA-14027-[10]-[+]-[u]-[1309]-[2]-novel	0.50931	1.86003	1.44994	0.813245	0.581964	0.215151
lncRNA-14108-[10]-[+]-[u]-[1481]-[2]-novel	0.754927	1.14377	0.470467	0.618558	0.0684908	0.0696755
lncRNA-14109-[10]-[+]-[u]-[1358]-[2]-novel	0.47396	0.724253	0.812923	0.238334	0.930991	1.16388
lncRNA-14197-[10]-[+]-[u]-[1288]-[2]-novel	0.00188731	0.692055	1.65521	0.0378177	0.0493474	0.00067469
lncRNA-14303-[10]-[+]-[u]-[885]-[2]-novel	1.07564	1.64208	1.36627	2.30556	3.51249	4.25144
lncRNA-14441-[10]-[+]-[u]-[881]-[2]-novel	0.941789	2.46977	2.74435	0	0.0444512	0.0453
lncRNA-14442-[10]-[+]-[u]-[1201]-[3]-novel	1.41606	5.34783	3.82894	1.80557	1.38906	1.7627
lncRNA-14465-[10]-[+]-[u]-[432]-[2]-novel	0.423312	0.289576	0	1.01332	0.521706	2.51649
lncRNA-14526-[10]-[+]-[u]-[1509]-[2]-novel	1.71242	5.99633	13.2038	2.53436	10.9602	6.75434
lncRNA-14531-[10]-[+]-[u]-[2622]-[2]-novel	6.75028	7.87255	36.264	5.60618	13.1022	14.1931
lncRNA-14649-[10]-[+]-[u]-[1033]-[4]-novel	16.7506	18.5849	4.21595	4.37743	4.26574	4.10751
lncRNA-14823-[10]-[+]-[u]-[860]-[3]-novel	9.99382e-29	0.0655814	4.23364e-27	0.60818	1.23662	0.836599
lncRNA-14824-[10]-[+]-[u]-[1818]-[2]-novel	6.5148	8.73158	8.75579	10.7682	14.0098	7.91132
lncRNA-15036-[10]-[+]-[u]-[846]-[2]-novel	0.0751533	3.04582e-55	0	1.86873	15.6492	0.24851
lncRNA-15055-[10]-[+]-[u]-[803]-[2]-novel	0.490223	0.293216	0.515094	1.87561	1.45968	1.4958
lncRNA-15333-[10]-[+]-[u]-[942]-[2]-novel	0.413668	0.433515	0.871552	2.4899	2.64228	4.72096
lncRNA-15358-[10]-[+]-[u]-[413]-[3]-novel	0	0.226052	1.27759e-48	1.66028	0	2.94235
lncRNA-15664-[10]-[+]-[u]-[699]-[2]-novel	0.558197	5.59916	16.83	0.0289227	0.0665192	1.44136
lncRNA-16004-[10]-[-]-[u]-[431]-[2]-novel	0.967102	0.386097	0.212161	2.96611	0.15838	0.177335
lncRNA-16125-[10]-[-]-[u]-[691]-[2]-novel	11.9995	14.9133	9.61832	4.9683	5.80508	6.70836
lncRNA-16366-[10]-[-]-[u]-[825]-[3]-novel	0.139003	0.239312	0	4.90711	6.48408	5.63108
lncRNA-16523-[10]-[-]-[u]-[1087]-[2]-novel	3.70374	4.07573	3.3591	2.73386	1.67309	2.58604
lncRNA-16541-[10]-[-]-[u]-[940]-[2]-novel	0.254825	0.0510236	0	3.38109	0.235562	0.491294
lncRNA-16569-[10]-[-]-[u]-[1470]-[2]-novel	0.428182	0.698465	0.742925	1.13587	1.50417	2.45269
lncRNA-16570-[10]-[-]-[u]-[713]-[3]-novel	0.865352	0.222462	0.0762583	0.386417	1.53436	3.13153
lncRNA-16617-[10]-[-]-[u]-[2178]-[3]-novel	0.155219	4.42738	13.9316	1.7487e-60	0.184723	0.849646
lncRNA-16717-[10]-[-]-[u]-[658]-[3]-novel	0	0	0	1.95339	1.63797	0.17532
lncRNA-16770-[10]-[-]-[u]-[575]-[3]-novel	0.176315	0.375477	4.51958	0	0	0
lncRNA-16896-[10]-[-]-[u]-[930]-[2]-novel	0.300659	1.83697	0.121906	2.78142	2.16678	3.63483
lncRNA-17051-[10]-[-]-[u]-[453]-[2]-novel	11.1468	0	0.146481	27.7402	0.297381	0
lncRNA-17054-[10]-[-]-[u]-[723]-[2]-novel	1.54179e-83	7.53487e-22	1.68991	8.21141e-80	0	2.68949e-71
lncRNA-17075-[10]-[-]-[u]-[1553]-[2]-novel	3.62959	3.47877	2.21461	3.48563	4.24124	0.796862
lncRNA-17127-[10]-[-]-[u]-[1622]-[6]-novel	3.09449	2.50015	4.64409	0.44044	0.430464	0.240276
lncRNA-17130-[10]-[-]-[u]-[1445]-[7]-novel	2.01986	1.78871	1.59773	0.318624	0.3185	0.647601
lncRNA-17311-[10]-[-]-[u]-[752]-[2]-novel	0.0792374	0.170592	1.23616	0.0737362	0.305464	0.967986
lncRNA-17456-[10]-[-]-[u]-[634]-[2]-novel	2.38317	0	0	132.889	4.30572	0
lncRNA-17736-[10]-[-]-[u]-[264]-[2]-novel	5.77502	4.57325	9.34703	0	1.87079	1.25287
lncRNA-18171-[10]-[-]-[u]-[826]-[2]-novel	0.188684	0.455733	1.06804	0.0700268	0.0976044	0.673978
lncRNA-18420-[10]-[-]-[u]-[840]-[2]-novel	5.13006	4.35147	2.95227	4.33741	6.45341	4.92297
lncRNA-18502-[10]-[-]-[u]-[1261]-[2]-novel	6.20483	2.81052	1.20133	2.8701	6.10246	3.37603
lncRNA-18524-[10]-[-]-[u]-[312]-[2]-novel	35.663	37.3307	31.3792	63.2827	48.5104	45.4903
lncRNA-18572-[10]-[-]-[u]-[614]-[2]-novel	36.6326	52.0387	58.3384	37.938	22.0841	30.6852
lncRNA-18591-[10]-[-]-[u]-[700]-[4]-novel	16.6245	46.5026	14.9523	10.7746	55.3472	28.3503
lncRNA-19223-[2]-[+]-[u]-[2724]-[5]-novel	3.21605	6.63246	2.39641	0.989525	0.361966	0.385231
lncRNA-19224-[2]-[+]-[u]-[3054]-[4]-novel	8.73452	14.2114	3.38725	1.4094	1.22978	0.67343
lncRNA-19273-[2]-[+]-[u]-[499]-[3]-novel	6.2579	2.8879	3.27706	12.5598	17.6771	16.4972
lncRNA-19447-[2]-[+]-[u]-[568]-[4]-novel	0.159914	6.06479e-96	5.61634e-96	0.425192	2.17823	2.43362
lncRNA-19473-[2]-[+]-[u]-[402]-[2]-novel	0.376161	0.377937	1.47554	0.152246	0	1.6508
lncRNA-19824-[2]-[+]-[u]-[768]-[3]-novel	21.1097	3.77603	4.01736	13.044	7.53974	6.75158
lncRNA-19825-[2]-[+]-[u]-[795]-[4]-novel	0.675986	2.38903	2.71095	5.00518	3.00032	4.45421
lncRNA-19826-[2]-[+]-[u]-[714]-[2]-novel	10.4893	7.57232	2.65896	4.82014	5.88981	4.07786
lncRNA-19827-[2]-[+]-[u]-[656]-[3]-novel	1.77577	1.54534	2.5695	0.800419	4.89353	1.87406
lncRNA-20042-[2]-[+]-[u]-[1724]-[2]-novel	4.15887	8.95929	4.82431	1.87759	3.61428	3.39583
lncRNA-20088-[2]-[+]-[u]-[1001]-[3]-novel	2.98361	3.85118	2.52965	3.17453	1.6478	1.5832
lncRNA-20471-[2]-[+]-[u]-[463]-[2]-novel	2.50495	5.09831	2.13416	4.93748e-10	4.48847	9.65078
lncRNA-20658-[2]-[+]-[u]-[474]-[2]-novel	0.126551	1.02778	0.133407	1.63117	5.6223	7.14807
lncRNA-20662-[2]-[+]-[u]-[559]-[2]-novel	0.126421	0.26979	0	6.32538	5.14569	6.01098
lncRNA-20667-[2]-[+]-[u]-[1201]-[2]-novel	0.241279	0.849996	5.41256	0	0.128242	0.561207
lncRNA-20948-[2]-[+]-[u]-[1006]-[2]-novel	0.0393625	0.867927	2.05204	0.340373	0.595986	0.980741
lncRNA-20954-[2]-[+]-[u]-[1877]-[3]-novel	0.175997	3.29775	8.48692	0.0586429	0.403539	0.488362
lncRNA-20955-[2]-[+]-[u]-[1873]-[3]-novel	0.178449	2.16099	5.71686	0.0570136	0.324845	0.389352
lncRNA-20956-[2]-[+]-[u]-[1882]-[3]-novel	0.165732	1.80515	8.83561	0.0533369	0.334578	0.399444
lncRNA-20957-[2]-[+]-[u]-[1878]-[3]-novel	0.171123	1.94733	5.80201	0.0522143	0.293518	1.33666
lncRNA-21010-[2]-[+]-[u]-[1654]-[2]-novel	4.82532	34.8215	138.78	1.4285	11.398	26.7161
lncRNA-21171-[2]-[+]-[u]-[1900]-[2]-novel	5.38122	10.7239	5.7189	15.1329	26.4313	17.0008
lncRNA-21211-[2]-[+]-[u]-[1244]-[3]-novel	0	0	0	0	1.44949	0
lncRNA-21366-[2]-[+]-[u]-[1755]-[2]-novel	2.25474	3.13812	25.0629	2.27856	2.06169	4.72737
lncRNA-21367-[2]-[+]-[u]-[996]-[3]-novel	4.16342	8.66089	140.2	0.726569	12.8999	22.7411
lncRNA-21382-[2]-[+]-[u]-[584]-[3]-novel	0.118566	0.253273	0	0.694051	5.13921	4.82801
lncRNA-21479-[2]-[+]-[u]-[754]-[2]-novel	5.03851	7.34145	4.36081	0.547505	0.639161	1.3902
lncRNA-21613-[2]-[+]-[u]-[1527]-[2]-novel	1.29477	4.4217	5.85886	1.01626	1.40695	1.3834
lncRNA-21665-[2]-[+]-[u]-[2406]-[2]-novel	2.86353	4.73484	4.07877	1.4772	2.6802	2.74736
lncRNA-21886-[2]-[+]-[u]-[1158]-[2]-novel	4.61992	4.04492	1.64843	1.83945	1.14507	1.36365
lncRNA-21956-[2]-[+]-[u]-[380]-[3]-novel	5.01065	7.90883	6.3935	12.2531	26.3027	23.2038
lncRNA-22020-[2]-[+]-[u]-[1054]-[2]-novel	2.07165	2.81146	3.17312	3.91887	0.992509	2.54566
lncRNA-22375-[2]-[+]-[x]-[2001]-[3]-novel	8.73622	15.5441	8.9869	8.70845	10.5701	8.13944
lncRNA-22376-[2]-[+]-[u]-[964]-[2]-novel	0.593322	0.608335	0.349559	0.981911	1.44914	1.15406
lncRNA-22386-[2]-[+]-[u]-[744]-[2]-novel	16.5422	19.4853	10.0564	3.83128	0.853074	0.728275
lncRNA-22463-[2]-[+]-[u]-[392]-[3]-novel	1.18522	0.39945	2.23302	0.182054	0	0
lncRNA-22646-[2]-[+]-[u]-[1226]-[2]-novel	78.598	98.8801	105.963	144.469	198.963	218.34
lncRNA-23093-[2]-[+]-[x]-[1960]-[2]-novel	1.25038	0.494425	0.436883	0.402582	0.275272	0.181539
lncRNA-23851-[2]-[+]-[x]-[924]-[2]-novel	1.22669	1.22657	0.601264	0.364379	0.0873497	0.266671
lncRNA-23994-[2]-[+]-[u]-[501]-[4]-novel	42.8163	49.814	27.8129	19.1296	14.4096	8.91496
lncRNA-24021-[2]-[+]-[u]-[406]-[2]-novel	0	0	0	17.3353	0	0
lncRNA-24036-[2]-[+]-[u]-[1865]-[7]-novel	0.560842	1.92195	0.342579	0.897414	2.46217	0.60131
lncRNA-24037-[2]-[+]-[u]-[1823]-[7]-novel	0.239888	0.195791	1.298	1.20468	1.06911	0.932603
lncRNA-24040-[2]-[+]-[u]-[1781]-[3]-novel	0.572836	1.64355	0.072793	0.897876	0.777982	0.509523
lncRNA-24045-[2]-[+]-[u]-[1200]-[3]-novel	0.200478	0.141655	0.719801	2.53631	3.3254	3.37928
lncRNA-24134-[2]-[+]-[u]-[1646]-[4]-novel	13.569	10.2673	8.85608	13.9153	13.7294	15.8172
lncRNA-24184-[2]-[+]-[u]-[431]-[3]-novel	1.17865	24.8945	32.7009	0	1.43246	2.02072
lncRNA-24195-[2]-[+]-[u]-[1119]-[2]-novel	0.0165839	5.30105e-12	1.20303	0	1.98869e-05	4.4667e-14
lncRNA-24205-[2]-[+]-[u]-[968]-[2]-novel	1.47297	0.329387	0.673567	0.706147	0.165948	0.247956
lncRNA-24385-[2]-[+]-[u]-[921]-[6]-novel	0.0475291	0.024656	0	0.514731	1.16171	0.990021
lncRNA-24414-[2]-[-]-[u]-[391]-[2]-novel	4.42711	2.00898	1.9828	3.65618	2.6259	0.659754
lncRNA-24573-[2]-[-]-[u]-[326]-[2]-novel	0	0.357291	0	0	9.64971	0
lncRNA-24574-[2]-[-]-[x]-[716]-[2]-novel	2.50423	2.67841	2.0887	2.06408	1.76538	0.615411
lncRNA-24687-[2]-[-]-[u]-[874]-[2]-novel	21.8633	40.976	37.2979	0	0	0
lncRNA-25175-[2]-[-]-[u]-[1105]-[2]-novel	1.10709	0.0278235	0.0279884	7.45463	7.18881	3.12272
lncRNA-25205-[2]-[-]-[u]-[562]-[2]-novel	0.286445	0.577508	0.307431	10.2246	6.98013	8.22473
lncRNA-25329-[2]-[-]-[u]-[2981]-[2]-novel	7.06127	17.8858	4.56294	12.2357	14.2207	10.7168
lncRNA-25395-[2]-[-]-[u]-[331]-[2]-novel	2.40588	3.054	4.12092	1.90713	9.78545	4.08222
lncRNA-25396-[2]-[-]-[u]-[308]-[2]-novel	27.884	28.329	16.0053	47.0492	53.8428	38.6087
lncRNA-25671-[2]-[-]-[u]-[724]-[4]-novel	0.437486	0.373874	0.856733	1.00883	3.13163	2.51968
lncRNA-25672-[2]-[-]-[u]-[813]-[8]-novel	0	0	0	0.0578644	0.565344	1.55344
lncRNA-25724-[2]-[-]-[u]-[1175]-[4]-novel	1.17941	1.41971	0	0	0	0
lncRNA-25905-[2]-[-]-[u]-[2079]-[3]-novel	1.09883	1.77028	0.814727	0.394953	0.30001	0.198719
lncRNA-26022-[2]-[-]-[u]-[1765]-[2]-novel	2.40414	14.9408	40.0959	2.00988	19.6469	12.809
lncRNA-26490-[2]-[-]-[u]-[1559]-[2]-novel	0.0401983	0.641615	1.48776	0.0823114	0.0867577	0.0447509
lncRNA-26500-[2]-[-]-[u]-[243]-[2]-novel	0	1.93419e-38	44.0232	0	0	8.62612e-40
lncRNA-26569-[2]-[-]-[u]-[1087]-[2]-novel	4.52487e-27	0.91493	0.0730347	1.51776	0.779057	1.11502
lncRNA-26570-[2]-[-]-[u]-[1164]-[3]-novel	0.185034	1.03201	0.389237	0.924706	2.65008	1.69978
lncRNA-26635-[2]-[-]-[u]-[921]-[2]-novel	0	1.05272	1.16603	0	0	0
lncRNA-26641-[2]-[-]-[u]-[552]-[3]-novel	0.111594	0	0	2.47366	6.04385	4.14659
lncRNA-26844-[2]-[-]-[u]-[740]-[2]-novel	0.378268	0.982129	0.557502	1.06081	1.8832	0.620634
lncRNA-26887-[2]-[-]-[u]-[1991]-[2]-novel	2.16223	3.19068	13.7099	0.380448	5.47762	1.79163
lncRNA-26890-[2]-[-]-[u]-[1417]-[3]-novel	0.755191	0.753861	0.712119	3.29442	1.17818	2.31783
lncRNA-26932-[2]-[-]-[u]-[616]-[3]-novel	0	0.74862	3.9613	0	0.0998281	0.101431
lncRNA-27119-[2]-[-]-[u]-[715]-[5]-novel	0	0.0817499	0	0.232293	0	1.54881
lncRNA-27174-[2]-[-]-[u]-[2796]-[2]-novel	0.361605	1.04428	0.593153	1.88483	1.95327	4.0278
lncRNA-27434-[2]-[-]-[u]-[1660]-[2]-novel	3.46784	3.08353	2.20363	2.77233	2.00514	1.50989
lncRNA-27488-[2]-[-]-[u]-[1279]-[2]-novel	0.940294	1.81093	1.72437	0.0982051	1.23247	5.01718
lncRNA-27602-[2]-[-]-[u]-[251]-[2]-novel	3.7672	2.21021	0	7.3747	2.71182	4.71854
lncRNA-27668-[2]-[-]-[u]-[1293]-[2]-novel	0.0361308	0.112453	0.11094	0.619614	1.01075	0.880586
lncRNA-27672-[2]-[-]-[u]-[887]-[2]-novel	6.66343	5.00622	6.14702	8.08885	16.6303	12.1862
lncRNA-27719-[2]-[-]-[u]-[1985]-[2]-novel	10.1546	37.6107	8.98821	8.17934	6.93404	7.40183
lncRNA-27735-[2]-[-]-[u]-[410]-[2]-novel	1.02972	0.417177	2.56121	24.2127	35.6608	47.5348
lncRNA-27795-[2]-[-]-[u]-[1494]-[2]-novel	0.731518	0.838526	0.693096	0.222581	0.679425	2.20088
lncRNA-27817-[2]-[-]-[u]-[769]-[6]-novel	5.39939	4.33117	8.86266	3.09647	3.0354	6.33519
lncRNA-27818-[2]-[-]-[u]-[566]-[3]-novel	1.9498	0.638328	1.32083	1.36062	1.22959	0.971423
lncRNA-28544-[2]-[-]-[x]-[1780]-[2]-novel	4.53145	4.3578	3.65477	3.99033	4.33313	2.95778
lncRNA-28639-[2]-[-]-[u]-[570]-[2]-novel	0	0	0.112135	0.956322	2.12313	8.50154
lncRNA-28685-[2]-[-]-[u]-[603]-[2]-novel	0	0	0.106264	1.70105	0.156102	0.950312
lncRNA-28712-[2]-[-]-[u]-[1119]-[2]-novel	2.12499	2.46135	2.2225	1.2327	1.08518	2.03371
lncRNA-28882-[2]-[-]-[u]-[8253]-[2]-novel	3.04194	6.64408	4.39703	6.82808	6.63953	6.83338
lncRNA-29389-[2]-[-]-[u]-[474]-[2]-novel	0	0	0	1.67174	2.10277	1.50024
lncRNA-29426-[2]-[-]-[u]-[1071]-[2]-novel	0.397855	0.54227	3.27442e-23	1.36811	2.90353	2.12996
lncRNA-29684-[3]-[+]-[u]-[817]-[4]-novel	0.76178	0.392694	0.0806147	0.736096	1.25133	0.879146
lncRNA-30029-[3]-[+]-[u]-[537]-[2]-novel	0	0	0.755065	1.55973	0	0.127122
lncRNA-30184-[3]-[+]-[u]-[1465]-[3]-novel	0.226451	0.0676405	0.0649518	2.22712	8.80121	0.392826
lncRNA-30710-[3]-[+]-[u]-[1097]-[2]-novel	0.130124	5.70664	20.8387	0.818057	1.2134	4.56836
lncRNA-30715-[3]-[+]-[x]-[6965]-[2]-novel	2.22891	7.68672	1.14517	1.74145	2.555	1.69269
lncRNA-30806-[3]-[+]-[u]-[1527]-[2]-novel	0.357197	0.0827706	1.03394	0.27667	1.27164	0.0781104
lncRNA-30826-[3]-[+]-[u]-[858]-[2]-novel	0.869716	3.13204	1.39774	3.02884	0.87067	1.73525
lncRNA-30875-[3]-[+]-[u]-[358]-[2]-novel	180.852	197.684	119.528	208.845	176.898	147.557
lncRNA-31093-[3]-[+]-[u]-[1082]-[2]-novel	0.390917	1.75864	21.6706	0.00899175	1.72304	4.28151
lncRNA-31094-[3]-[+]-[u]-[3229]-[2]-novel	0.116686	0.409326	2.14032	0.182483	0.0428586	0.0660502
lncRNA-31095-[3]-[+]-[u]-[1574]-[3]-novel	0.0275051	1.92602	1.49892	0.000956975	0.0139473	0.0914751
lncRNA-31252-[3]-[+]-[u]-[972]-[3]-novel	1.56839	4.20144	2.75231	4.09448	1.09955	1.9085
lncRNA-31273-[3]-[+]-[u]-[1647]-[2]-novel	2.73391	13.8953	15.5474	1.36525	1.3557	0.496628
lncRNA-31396-[3]-[+]-[u]-[582]-[2]-novel	0	0.358223	0	0.470916	0.923695	1.31484
lncRNA-31407-[3]-[+]-[u]-[1299]-[3]-novel	0.890858	0.298503	0.102398	4.32967	2.10069	1.39393
lncRNA-31466-[3]-[+]-[u]-[1024]-[4]-novel	3.0319	2.53652	2.27607	0.245589	1.38452	0.893352
lncRNA-31467-[3]-[+]-[u]-[1131]-[5]-novel	0.264337	0.168898	0.0831853	6.22588e-07	1.13637	1.32169e-06
lncRNA-31565-[3]-[+]-[u]-[1303]-[2]-novel	3.68652	6.30766	7.33013	7.91944	8.03936	8.0652
lncRNA-31608-[3]-[+]-[u]-[525]-[2]-novel	0.103977	0	0	0	0.117941	1.31032
lncRNA-31610-[3]-[+]-[u]-[2390]-[3]-novel	0.144895	1.38641	7.46481	0.212632	0.118099	1.76953
lncRNA-31611-[3]-[+]-[u]-[1577]-[2]-novel	0.121718	0.89286	2.26401	0.0968481	0.217551	0.12262
lncRNA-31689-[3]-[+]-[u]-[436]-[2]-novel	0.334154	0	1.22226	2.60165	0.324023	0.844959
lncRNA-31691-[3]-[+]-[x]-[3654]-[6]-novel	0.0718059	0.0651401	0.0273614	0.814023	0.599882	1.27965
lncRNA-31692-[3]-[+]-[x]-[3385]-[5]-novel	0.143913	0.113556	0.0362068	0.77296	1.25278	0.663044
lncRNA-31907-[3]-[+]-[u]-[808]-[3]-novel	1.19445	0.0828948	0.89336	1.43609	0.195906	0.860595
lncRNA-32516-[3]-[+]-[u]-[2675]-[2]-novel	10.7887	23.8183	354.323	11.1658	23.0449	34.8218
lncRNA-32872-[3]-[+]-[u]-[1560]-[3]-novel	2.64665	0.518298	3.59011	1.36306	1.13538	4.14663
lncRNA-32873-[3]-[+]-[u]-[1469]-[3]-novel	4.56644	9.98227	2.45356	2.08043	5.09614	2.39444
lncRNA-33259-[3]-[+]-[u]-[1149]-[2]-novel	1.04871	1.18449	0.715217	0.678885	0.455298	1.4772
lncRNA-33262-[3]-[+]-[u]-[416]-[3]-novel	1.38367e-36	0	0	2.18836	1.1	4.41287
lncRNA-33266-[3]-[+]-[u]-[395]-[3]-novel	0.478742	0.239985	0	6.58254	10.2574	7.77051
lncRNA-34072-[3]-[+]-[x]-[1751]-[2]-novel	4.03412	5.86921	4.98174	4.29117	4.21898	3.53678
lncRNA-34361-[3]-[-]-[u]-[1064]-[3]-novel	0	1.03757	2.88666	0	0	0.463423
lncRNA-34362-[3]-[-]-[u]-[488]-[2]-novel	0.176455	1.42574	0.505085	0	0	3.10505e-24
lncRNA-34618-[3]-[-]-[u]-[865]-[3]-novel	37.6489	1.8331	0.213662	0.114272	0	0.0714621
lncRNA-34971-[3]-[-]-[u]-[1044]-[2]-novel	1.3679	2.62342	1.8928	0.26942	0.376708	0.383599
lncRNA-35024-[3]-[-]-[u]-[1530]-[2]-novel	1.29306	1.28889	1.18795	1.19501	0.345556	0.132229
lncRNA-35045-[3]-[-]-[u]-[563]-[2]-novel	0.256026	0.260685	3.03618	0	0	0
lncRNA-35152-[3]-[-]-[u]-[1059]-[2]-novel	0.150677	0.0508022	0.114883	0.74891	1.0836	0.966347
lncRNA-35334-[3]-[-]-[u]-[254]-[4]-novel	2.53282	0.793934	8.56541	1.45276	5.61231	3.94366
lncRNA-35335-[3]-[-]-[u]-[238]-[4]-novel	0	21.8974	4.09178	5.8363	6.7455	2.14558
lncRNA-35424-[3]-[-]-[u]-[1305]-[2]-novel	15.4533	16.2604	14.6624	28.8986	20.5355	24.057
lncRNA-35426-[3]-[-]-[u]-[237]-[2]-novel	1.73226	4.76965	4.11947	1.46251	1.49715	2.66554e-77
lncRNA-35497-[3]-[-]-[u]-[1538]-[3]-novel	0.557994	1.01143	0.456368	0.463969	0.0326777	0.0334708
lncRNA-35524-[3]-[-]-[u]-[6493]-[2]-novel	1.75273	9.03821	30.9536	1.22168	1.96007	2.85304
lncRNA-35602-[3]-[-]-[x]-[3068]-[4]-novel	10.1063	9.26701	7.4602	6.96137	6.31773	4.3995
lncRNA-35640-[3]-[-]-[u]-[1537]-[2]-novel	1.60503	1.73992	0.628807	0.323231	0.567762	0.750497
lncRNA-35677-[3]-[-]-[u]-[499]-[4]-novel	12.2689	15.8258	15.955	5.01026	2.64323	5.26577
lncRNA-35678-[3]-[-]-[u]-[626]-[4]-novel	0	0.0967513	0	1.08176	0.740444	0.7409
lncRNA-35685-[3]-[-]-[u]-[433]-[3]-novel	0.939358	6.56533e-09	5.73965	13.4636	1.57808	5.43622
lncRNA-35686-[3]-[-]-[u]-[2108]-[2]-novel	1.03145	0.417926	0.626479	0.533019	0.291685	0.0717409
lncRNA-35728-[3]-[-]-[u]-[1640]-[2]-novel	5.69842	5.25459	9.90969	11.8974	9.54463	9.99101
lncRNA-35762-[3]-[-]-[u]-[372]-[2]-novel	44.7776	0.447108	0.208444	122.087	0.419646	0
lncRNA-36034-[3]-[-]-[u]-[394]-[2]-novel	3.59579	2.03295	1.17968	0.932496	0	0
lncRNA-36177-[3]-[-]-[u]-[537]-[3]-novel	0.142109	0.151913	0	0.258601	0.24144	3.15144
lncRNA-36226-[3]-[-]-[u]-[880]-[3]-novel	6.54692	7.94468	4.64357	4.21253	6.30551	8.06701
lncRNA-36444-[3]-[-]-[i]-[390]-[2]-novel	1.25109	0.251512	0	2.9552	4.15681	4.20696
lncRNA-36483-[3]-[-]-[u]-[834]-[2]-novel	0.158853	0.279528	0.106926	0.435086	0.536138	2.85644
lncRNA-36574-[3]-[-]-[u]-[570]-[4]-novel	1.16076	0.191828	0.943154	0.0891856	0	0
lncRNA-36924-[3]-[-]-[u]-[497]-[3]-novel	0.513386	1.93191	3.27202	0	0	0
lncRNA-37038-[3]-[-]-[u]-[1591]-[3]-novel	0.405849	0.621023	0.915323	1.67894	0.946485	0.667062
lncRNA-37040-[3]-[-]-[u]-[1547]-[2]-novel	6.98912	5.73648	5.88887	6.29437	1.44442	3.1486
lncRNA-37234-[3]-[-]-[u]-[509]-[2]-novel	0	0	0	1.99361	0.566371	2.68867
lncRNA-37366-[3]-[-]-[u]-[642]-[3]-novel	1.99711	1.43319	0.757529	0.575735	0.289858	0.808184
lncRNA-37418-[3]-[-]-[u]-[709]-[3]-novel	0.0863358	0.0910825	0	0.997467	0.633896	1.53228
lncRNA-37467-[3]-[-]-[u]-[487]-[2]-novel	0.155269	0.159644	0.323609	2.26222e-36	6.51672e-29	1.93687
lncRNA-37640-[3]-[-]-[u]-[310]-[3]-novel	0.557677	0	0	1.97111	13.2698	17.8256
lncRNA-37642-[3]-[-]-[u]-[323]-[2]-novel	1.63942	0.631339	0.550838	7.2702	7.52188	6.68674
lncRNA-37805-[3]-[-]-[u]-[730]-[2]-novel	1.15967	0.871623	1.51567	0.238182	0	0.447645
lncRNA-37897-[3]-[-]-[u]-[1169]-[9]-novel	0	0	0.0384923	0	1.25255	0.40827
lncRNA-38111-[3]-[-]-[u]-[1200]-[4]-novel	1.44971	2.49623	2.03144	0.670851	0.977262	1.07266
lncRNA-38433-[3]-[-]-[u]-[481]-[2]-novel	1.04733	0.152004	4.58613e-29	3.02624	1.93658	4.18078
lncRNA-38551-[3]-[-]-[u]-[3045]-[2]-novel	0.745809	1.39473	1.21565	0.600163	0.586446	1.57255
lncRNA-38552-[3]-[-]-[u]-[1090]-[2]-novel	0.684152	1.41396	1.3676	0.40522	0.729395	0.70767
lncRNA-38713-[3]-[-]-[u]-[1275]-[4]-novel	0.319647	0.0610179	0.367471	0.773921	0.856437	1.13607
lncRNA-38727-[3]-[-]-[u]-[1086]-[4]-novel	0.513157	1.04233	0.107189	0	0.0395546	0.453295
lncRNA-38881-[3]-[-]-[u]-[1005]-[2]-novel	16.224	14.7943	19.4414	14.7708	15.9373	16.4413
lncRNA-39028-[4]-[+]-[u]-[1307]-[2]-novel	0.529635	0.312139	5.12666	0.0713667	0.172846	0.573298
lncRNA-39279-[4]-[+]-[u]-[402]-[2]-novel	11.5627	0.235029	0	116.378	2.66205	0.256127
lncRNA-39325-[4]-[+]-[u]-[2928]-[3]-novel	0.0187357	0.140305	0.0185963	1.0875	2.20613	1.17402
lncRNA-39327-[4]-[+]-[x]-[2862]-[4]-novel	0.106321	1.35476	0.489888	0.0800616	0.408908	0.167049
lncRNA-39602-[4]-[+]-[u]-[725]-[4]-novel	0.461602	0.488566	4.66352	1.83577	0.158324	2.24156
lncRNA-39814-[4]-[+]-[u]-[809]-[2]-novel	3.96837e-25	0.0908679	1.1034	0	0	0.294444
lncRNA-39980-[4]-[+]-[x]-[1761]-[3]-novel	30.1812	99.0249	23.581	15.291	19.2953	17.5142
lncRNA-40073-[4]-[+]-[u]-[1494]-[3]-novel	1.69726	1.74779	2.69631	0.188601	1.44991	3.81794
lncRNA-40074-[4]-[+]-[u]-[1654]-[3]-novel	16.5059	15.7797	7.56025	7.25624	5.943	3.19134
lncRNA-40275-[4]-[+]-[u]-[555]-[2]-novel	1.04808	1.39646	1.20754	2.58922	3.4112	1.3229
lncRNA-40284-[4]-[+]-[i]-[982]-[2]-novel	35.2793	36.893	53.5188	72.6663	118.803	95.858
lncRNA-40451-[4]-[+]-[u]-[1013]-[2]-novel	1.76641	2.30369	1.47787	3.25256	3.9705	5.64051
lncRNA-40691-[4]-[+]-[u]-[882]-[3]-novel	0.115146	0.0604245	0.0579617	0.370061	0.254081	1.18696
lncRNA-40958-[4]-[+]-[u]-[1523]-[2]-novel	0.106081	0.0752542	0	0.44069	2.81806	0.78773
lncRNA-41183-[4]-[+]-[u]-[2023]-[2]-novel	3.68341	9.14411	6.77444	14.3613	29.1675	21.3327
lncRNA-41273-[4]-[+]-[u]-[1181]-[2]-novel	1.95026	2.27063	1.29547	2.73948	4.19618	3.62552
lncRNA-41528-[4]-[+]-[u]-[1367]-[6]-novel	0.209392	0.29641	1.49096e-06	0.355591	5.34335	0.0602381
lncRNA-41531-[4]-[+]-[u]-[1638]-[5]-novel	0.0628356	0.0729604	8.67725e-07	2.81705	8.91392	2.3712
lncRNA-41532-[4]-[+]-[u]-[1476]-[3]-novel	0.038218	0.0404659	0.224102	1.38932	2.89859	2.28004
lncRNA-42031-[4]-[+]-[u]-[665]-[2]-novel	0.67441	0.100563	0	6.3115	4.78895	6.2377
lncRNA-42117-[4]-[+]-[u]-[1207]-[3]-novel	0.492625	0	0	2.28773	6.37242	3.05404
lncRNA-42225-[4]-[+]-[u]-[972]-[2]-novel	0.0426054	0.22017	1.74072	0	0.901801	0.498942
lncRNA-42430-[4]-[+]-[u]-[728]-[3]-novel	3.6797e-26	0.000123268	1.87607e-09	0.000764103	1.15926	2.25712
lncRNA-42431-[4]-[+]-[u]-[940]-[4]-novel	0.22423	0.592715	0.337531	0.283665	0.565354	2.30907
lncRNA-42432-[4]-[+]-[u]-[644]-[3]-novel	4.56003e-27	0.000432305	2.65624e-09	0.00130604	5.60402e-08	1.33394
lncRNA-42499-[4]-[+]-[u]-[959]-[2]-novel	51.8781	40.9896	89.4997	53.3405	37.869	44.5616
lncRNA-42531-[4]-[+]-[u]-[806]-[2]-novel	0.24644	0.0012018	0	2.47035	1.13047	3.80202
lncRNA-42532-[4]-[+]-[u]-[810]-[2]-novel	2.34568e-12	0.396424	0	4.04787	4.23083	5.52579
lncRNA-42533-[4]-[+]-[u]-[641]-[2]-novel	6.21772	5.41003	4.39529	2.12416	2.05769	2.3489
lncRNA-42632-[4]-[+]-[u]-[648]-[3]-novel	0.498632	0.164104	2.92691	1.554	1.77617	3.99255
lncRNA-42685-[4]-[+]-[u]-[462]-[2]-novel	0.5172	0.261031	1.3762	0	0	0
lncRNA-42697-[4]-[+]-[u]-[2092]-[2]-novel	0.289137	0.741	4.38373	1.67959e-34	1.96917e-34	0.173174
lncRNA-42761-[4]-[+]-[u]-[842]-[2]-novel	0.132242	0.0696597	0	0.526108	1.09621	0.705778
lncRNA-42914-[4]-[+]-[u]-[638]-[2]-novel	5.56421e-52	0.138166	5.75734e-18	0.800002	1.59076	1.44199
lncRNA-42990-[4]-[+]-[u]-[2501]-[4]-novel	0.0358695	0.112993	0.0175258	1.50615	1.29799	1.95624
lncRNA-43086-[4]-[+]-[u]-[863]-[2]-novel	1.15484	0.676705	0.682618	0.807139	0.278725	1.09548
lncRNA-43439-[4]-[+]-[u]-[692]-[2]-novel	0.300926	0.149512	0.715842	0.467099	0.746364	1.24844
lncRNA-43441-[4]-[+]-[u]-[1072]-[4]-novel	0.530976	1.78565	1.96228	2.53111	6.5744	9.95037
lncRNA-43475-[4]-[-]-[u]-[412]-[2]-novel	115.465	9.63633	0	296.322	55.4102	6.76167
lncRNA-43713-[4]-[-]-[u]-[524]-[3]-novel	0	0	0	1.09437	0	0
lncRNA-43721-[4]-[-]-[u]-[1784]-[2]-novel	0.0400008	5.46391e-13	0.252688	1.13468e-07	0.109241	1.28382
lncRNA-43873-[4]-[-]-[u]-[642]-[2]-novel	0.786786	0.11372	1.14331e-82	2.78359	3.01007	1.09425
lncRNA-44009-[4]-[-]-[u]-[1544]-[2]-novel	18.253	16.8325	16.9124	14.6114	10.7567	13.2696
lncRNA-44010-[4]-[-]-[u]-[1624]-[3]-novel	4.42514	7.96692	4.43065	1.3107	3.72477	1.33293
lncRNA-44115-[4]-[-]-[u]-[1158]-[2]-novel	0.157808	0.202861	0.161435	2.92286	0.380589	1.00406
lncRNA-44230-[4]-[-]-[u]-[753]-[2]-novel	0.684789	0.694741	0.890248	1.09246	2.23594	3.76583
lncRNA-44260-[4]-[-]-[u]-[933]-[3]-novel	0.680306	1.75183	3.56593	1.61291	13.2437	4.14485
lncRNA-44314-[4]-[-]-[u]-[3191]-[2]-novel	0.337682	2.84367	4.40406	0.283365	1.84693	1.68974
lncRNA-44315-[4]-[-]-[u]-[1464]-[2]-novel	0.0516257	0.805436	3.12593	0	7.9132e-14	0.347446
lncRNA-44435-[4]-[-]-[u]-[582]-[2]-novel	0.686621	0.11542	1.12232	0.551238	2.241	1.42114
lncRNA-44450-[4]-[-]-[i]-[692]-[3]-novel	0.442845	0.525475	0.0731228	4.74441	3.96832	4.41667
lncRNA-44452-[4]-[-]-[i]-[677]-[2]-novel	0.160841	0.204059	0	4.97469	5.48013	4.00312
lncRNA-44573-[4]-[-]-[u]-[2168]-[2]-novel	8.12642	7.26686	7.85214	12.893	8.40226	5.17007
lncRNA-44698-[4]-[-]-[u]-[963]-[6]-novel	0.677013	0.99883	0.0146645	1.92756	1.25402	2.44341
lncRNA-44699-[4]-[-]-[u]-[1054]-[7]-novel	0.58793	0.882584	0.0926878	0.262546	1.09846	5.92702e-13
lncRNA-44701-[4]-[-]-[u]-[2001]-[5]-novel	2.49884	1.81677	1.13881	1.40316	1.07502	2.38901
lncRNA-44797-[4]-[-]-[u]-[827]-[2]-novel	0.556067	1.22072	0	0	0	0
lncRNA-44810-[4]-[-]-[u]-[470]-[3]-novel	1.35496	1.01974	0	1.99772	2.43544	0
lncRNA-44812-[4]-[-]-[u]-[472]-[2]-novel	11.9392	27.8301	13.2731	23.7535	38.6805	30.232
lncRNA-44846-[4]-[-]-[u]-[1764]-[2]-novel	0.138194	0.745784	4.13375	0	0	0.120896
lncRNA-44879-[4]-[-]-[u]-[435]-[3]-novel	14.6724	5.07251	7.99617	6.12455	1.48916	4.49545
lncRNA-44963-[4]-[-]-[u]-[558]-[4]-novel	0.393244	0.13463	0.284906	2.41067	0.117848	1.25049
lncRNA-45041-[4]-[-]-[u]-[1317]-[2]-novel	1.66961	5.36844	1.65856	6.69422	7.36316	13.2711
lncRNA-45126-[4]-[-]-[u]-[1504]-[2]-novel	0.705232	1.78494	3.96778	0.296591	0.316085	0.146528
lncRNA-45132-[4]-[-]-[u]-[997]-[3]-novel	0.217357	0.113877	0	2.86428	0.815239	1.08502
lncRNA-45145-[4]-[-]-[u]-[1196]-[2]-novel	0.484559	0.18088	0.0358018	7.36248	29.5451	38.7757
lncRNA-45216-[4]-[-]-[u]-[848]-[2]-novel	1.93739	1.48714	1.84846	2.74891	2.98268	0.948439
lncRNA-45433-[4]-[-]-[u]-[402]-[2]-novel	0	0	0.564211	0	1.91462	0.888824
lncRNA-45453-[4]-[-]-[u]-[685]-[2]-novel	0.0790006	0	0	1.71922	0.716919	1.34307
lncRNA-45489-[4]-[-]-[u]-[581]-[2]-novel	0.880802	0.440476	1.82915	0.513514	1.14566	3.55231
lncRNA-45515-[4]-[-]-[u]-[3578]-[2]-novel	1.0839	2.25972	2.43923	3.98106	12.2214	2.03597
lncRNA-45648-[4]-[-]-[u]-[484]-[2]-novel	25.7762	8.51434	41.982	31.1851	17.5089	24.8397
lncRNA-45839-[4]-[-]-[u]-[1651]-[2]-novel	6.544	32.5303	291.012	3.80788	14.9132	25.9958
lncRNA-45879-[4]-[-]-[u]-[1553]-[2]-novel	18.169	25.6947	25.2807	36.1821	57.04	37.0722
lncRNA-46080-[4]-[-]-[u]-[847]-[3]-novel	0.479515	0.772849	0.974581	2.43982	3.01359	3.74884
lncRNA-46321-[4]-[-]-[u]-[1049]-[2]-novel	0.113841	0.504038	4.63765e-40	0.584764	5.28123	2.44641
lncRNA-46356-[4]-[-]-[u]-[776]-[3]-novel	24.0785	29.4206	19.2027	14.5032	16.0109	15.749
lncRNA-46393-[4]-[-]-[u]-[518]-[2]-novel	1.56184	1.57732	1.78281	1.27423	0.803357	0.855166
lncRNA-46437-[4]-[-]-[u]-[499]-[2]-novel	0.522106	5.76802	22.0531	9.71767e-29	1.8532e-13	3.49243
lncRNA-46438-[4]-[-]-[u]-[1914]-[2]-novel	1.94846	5.27288	13.1454	0.471085	12.9916	8.61389
lncRNA-46440-[4]-[-]-[u]-[2179]-[2]-novel	0.0691847	1.05128	20.0446	0.0531495	0.119538	0.996443
lncRNA-46727-[4]-[-]-[u]-[594]-[2]-novel	0	0	0	0	1.65108	1.54081
lncRNA-47094-[4]-[-]-[u]-[490]-[3]-novel	0.67924	0.967803	1.53064	0.475035	0	0.177941
lncRNA-47137-[4]-[-]-[u]-[2366]-[3]-novel	0.298125	0.18989	0.0181457	4.43839	4.24467	4.70479
lncRNA-47140-[4]-[-]-[u]-[1494]-[3]-novel	0.751517	0.287389	0.232546	4.26933	2.54409	3.38835
lncRNA-47179-[4]-[-]-[u]-[523]-[2]-novel	4.03929	0.258388	3.99358e-29	139.526	0.904443	0.0241833
lncRNA-47180-[4]-[-]-[u]-[589]-[2]-novel	7.71543	1.17986e-06	5.17558e-23	261.836	7.06277	0.299403
lncRNA-47182-[4]-[-]-[u]-[735]-[2]-novel	6.9295	4.67787e-27	0.0740454	357.439	1.58802	0.920146
lncRNA-47258-[4]-[-]-[u]-[2872]-[2]-novel	0.63844	2.23547	2.91416	1.14361	1.33267	0.753458
lncRNA-47261-[4]-[-]-[u]-[1471]-[2]-novel	0.318391	0.994765	2.83832	0.725429	1.64627	0.884387
lncRNA-47318-[4]-[-]-[u]-[632]-[3]-novel	0.169551	0.156714	0.0854351	3.25409	9.62089	9.82194
lncRNA-47367-[4]-[-]-[i]-[513]-[2]-novel	0	0	0.106579	0.102843	0.543492	1.84838
lncRNA-47499-[4]-[-]-[u]-[857]-[3]-novel	86.4764	90.306	79.4168	246.592	233.951	230.26
lncRNA-48577-[5]-[+]-[u]-[632]-[2]-novel	2.00836	3.32762	1.34377	2.44561	2.63828	1.81681
lncRNA-48618-[5]-[+]-[u]-[739]-[2]-novel	0	0	0.0820199	0.329913	1.7968	0.634237
lncRNA-48669-[5]-[+]-[u]-[379]-[3]-novel	3.47744	2.70238	0.908997	0	0	0
lncRNA-48670-[5]-[+]-[u]-[1219]-[2]-novel	0.780006	1.98765	1.27189	0.0908161	0	0.0999732
lncRNA-49172-[5]-[+]-[u]-[1397]-[4]-novel	1.90562	4.72999	23.0207	0.989401	3.13436	4.04826
lncRNA-49402-[5]-[+]-[u]-[1413]-[2]-novel	3.70782	10.9005	13.4572	2.95027	2.09162	2.27942
lncRNA-49658-[5]-[+]-[u]-[887]-[3]-novel	0.359474	0.570735	1.65447	0.774022	1.60256	1.98872
lncRNA-49689-[5]-[+]-[u]-[812]-[2]-novel	1.50877	0.886855	0.555197	0	0	0
lncRNA-50050-[5]-[+]-[i]-[587]-[2]-novel	0.139397	0	0	2.48611	0.276684	0.420211
lncRNA-50359-[5]-[+]-[u]-[3653]-[2]-novel	4.83448	15.3441	139.539	6.1538	15.7161	16.3927
lncRNA-50415-[5]-[+]-[u]-[234]-[3]-novel	14.12	8.78856	10.2125	0.0623517	5.66609e-22	1.15271
lncRNA-50433-[5]-[+]-[u]-[2064]-[3]-novel	1.32184	2.86733	0.543887	0	0	0.0222258
lncRNA-50509-[5]-[+]-[u]-[1057]-[2]-novel	38.578	39.8647	50.4906	43.3606	15.2683	12.8187
lncRNA-50674-[5]-[+]-[u]-[1327]-[2]-novel	0.434217	1.06446	0.716564	0.0809601	0.382688	0.394949
lncRNA-50778-[5]-[+]-[u]-[1730]-[2]-novel	0.0790202	1.14318	0.0116347	0.646536	0.370512	0.00021888
lncRNA-50781-[5]-[+]-[u]-[2844]-[2]-novel	0.853869	1.86397	1.82249	0.446063	0.740774	0.463946
lncRNA-51020-[5]-[+]-[u]-[1206]-[3]-novel	2.36369	2.49693	1.85956	1.74258	2.20526	2.87392
lncRNA-51036-[5]-[+]-[x]-[2330]-[2]-novel	2.17781	3.17151	3.01559	2.23702	3.21985	2.86696
lncRNA-51088-[5]-[+]-[u]-[1958]-[2]-novel	1.32221	2.86778	1.13904	1.65355	0.781663	0.862378
lncRNA-51090-[5]-[+]-[u]-[675]-[3]-novel	1.20396	0.500008	1.13269	2.08582	0.231662	0.861722
lncRNA-51092-[5]-[+]-[u]-[480]-[2]-novel	1.2629e-22	8.5419e-06	0.025843	1.11737	4.21477e-23	2.46652e-06
lncRNA-51146-[5]-[+]-[u]-[853]-[3]-novel	0.449943	1.89202	0.831142	3.89278	6.41677	5.0374
lncRNA-51159-[5]-[+]-[u]-[536]-[2]-novel	15.5906	19.1971	36.4517	1.32952	0	0
lncRNA-51247-[5]-[+]-[u]-[771]-[3]-novel	2.81577	2.86917	3.82378	3.03431	3.4772	3.45059
lncRNA-51313-[5]-[+]-[u]-[999]-[3]-novel	8.32478	10.8675	13.2287	4.99868	4.76885	6.2095
lncRNA-51315-[5]-[+]-[u]-[968]-[3]-novel	2.18566	3.57838	3.09206	1.94553	1.79096	2.78633
lncRNA-51888-[5]-[+]-[u]-[547]-[2]-novel	0.835431	4.90844	4.76854	6.6232e-26	3.33989e-10	2.63376
lncRNA-51889-[5]-[+]-[u]-[493]-[2]-novel	4.28814e-09	0.365337	1.02743	5.67626e-14	3.92882e-10	2.20112e-14
lncRNA-51902-[5]-[+]-[u]-[2547]-[2]-novel	0.0800099	0.938897	0.694471	0.237527	0.0061122	1.51669
lncRNA-51903-[5]-[+]-[u]-[2540]-[2]-novel	1.01615	0.480135	1.52185	0.55861	0.494687	0.263365
lncRNA-51915-[5]-[+]-[u]-[1331]-[3]-novel	4.01952	29.1662	5.42654	4.58969	6.45331	4.50333
lncRNA-52025-[5]-[+]-[u]-[1000]-[3]-novel	26.3538	19.9477	7.8305	1.67098	0.81917	1.11987
lncRNA-52113-[5]-[+]-[u]-[635]-[2]-novel	2.94505	6.38289	2.24894	14.6362	4.72836	6.08972
lncRNA-52185-[5]-[+]-[i]-[1259]-[2]-novel	2.6197	2.0057	2.73112	0.0884445	0	0.145862
lncRNA-52251-[5]-[+]-[u]-[1327]-[4]-novel	0.908423	0.397262	0.315605	0.0361242	1.07285	1.42765
lncRNA-52253-[5]-[+]-[u]-[1139]-[4]-novel	0.63386	1.09516	2.56344e-22	0.340884	0.477787	0.147809
lncRNA-52298-[5]-[+]-[u]-[794]-[4]-novel	0.204523	0.0717794	0	0.611647	1.7169	2.56621
lncRNA-52514-[5]-[+]-[u]-[1798]-[3]-novel	13.7028	7.1803	7.8399	4.54958	4.63775	2.08149
lncRNA-52704-[5]-[+]-[u]-[960]-[8]-novel	0.0232606	6.82586e-16	0	1.12352e-24	1.82936	1.10524
lncRNA-52705-[5]-[+]-[u]-[976]-[8]-novel	0.0227429	0.191038	0	0.553167	15.0702	0.450389
lncRNA-52993-[5]-[+]-[u]-[1138]-[5]-novel	0.321141	0.634245	0.24387	5.75882	2.30533	2.33623
lncRNA-52994-[5]-[+]-[u]-[1033]-[4]-novel	0.37541	0.632051	0.408676	0.221006	1.91583	0.258454
lncRNA-52995-[5]-[+]-[u]-[965]-[3]-novel	5.12106	14.7586	5.60712	3.45674	5.54115	8.82825
lncRNA-53513-[5]-[-]-[u]-[589]-[4]-novel	0.73483	10.6412	1.69438	1.97522	3.48763	0.828199
lncRNA-53514-[5]-[-]-[u]-[838]-[3]-novel	0.865778	4.39839	0.736724	0.673729	1.7397	0.000352356
lncRNA-53515-[5]-[-]-[u]-[1495]-[2]-novel	6.62082	8.19548	2.03998	2.47912	1.95673	1.67658
lncRNA-53516-[5]-[-]-[u]-[1260]-[3]-novel	3.02717	3.52303	4.00255	2.13632	2.68201	1.51423
lncRNA-53552-[5]-[-]-[u]-[2148]-[7]-novel	0.433507	0.179894	0.0108785	2.96235	6.1824	5.09399
lncRNA-53556-[5]-[-]-[u]-[2169]-[7]-novel	0.00837736	5.61538e-09	0.0109924	0.712243	2.1834	2.63246
lncRNA-53721-[5]-[-]-[u]-[807]-[2]-novel	0	0	0	0	0.816451	2.34222
lncRNA-53739-[5]-[-]-[u]-[1646]-[6]-novel	1.96143	5.64641	3.6439	5.59725	5.17541	10.1107
lncRNA-53989-[5]-[-]-[u]-[1099]-[2]-novel	0.146776	0.249885	0.0208602	1.5688	2.24304	3.16729
lncRNA-54059-[5]-[-]-[u]-[2908]-[3]-novel	1.43223	8.77799	26.9525	1.03737	2.2822	4.86764
lncRNA-54079-[5]-[-]-[u]-[1621]-[2]-novel	4.09261	2.22227	1.27082	2.43026	2.09713	2.3083
lncRNA-54337-[5]-[-]-[u]-[1022]-[2]-novel	0.0546442	0.275862	0.15498	2.28028	1.49184	2.49914
lncRNA-54365-[5]-[-]-[u]-[746]-[2]-novel	0.128561	0.339764	0.52485	0.20556	0.310706	1.64235
lncRNA-54391-[5]-[-]-[u]-[584]-[2]-novel	0	0.430624	0	1.09067e-32	32.0543	9.12486
lncRNA-54392-[5]-[-]-[u]-[599]-[2]-novel	0	0.621934	0	1.01312e-32	8.22699	7.10839
lncRNA-54510-[5]-[-]-[u]-[2132]-[2]-novel	1.25149	0.729765	0.588568	0.964592	0.737628	0.632932
lncRNA-54632-[5]-[-]-[u]-[705]-[2]-novel	0.0679734	0.0714512	0	0.143946	0.86093	1.51281
lncRNA-54842-[5]-[-]-[u]-[891]-[3]-novel	0.531059	1.21676	0.565318	1.11367	1.89059	0.910141
lncRNA-54894-[5]-[-]-[u]-[1399]-[2]-novel	1.11184	0.974888	0.732828	2.68809	1.91011	2.28086
lncRNA-55248-[5]-[-]-[u]-[962]-[2]-novel	0.141927	1.16715	0.31415	0	0	0.195416
lncRNA-55250-[5]-[-]-[u]-[652]-[2]-novel	0	0.178815	0	0	1.28117	0.102825
lncRNA-55271-[5]-[-]-[u]-[428]-[2]-novel	0.2132	0	0	2.76865	0.277871	1.77725
lncRNA-55302-[5]-[-]-[u]-[520]-[3]-novel	0	0.404817	3.82599	0	0	0
lncRNA-55386-[5]-[-]-[u]-[462]-[2]-novel	0	1.65113	0	2.46823	6.8691	0.344985
lncRNA-55469-[5]-[-]-[u]-[648]-[2]-novel	0.838253	2.34753	2.60799	4.23103	2.31706	6.12175
lncRNA-55529-[5]-[-]-[u]-[2166]-[5]-novel	1.84395	1.01742	1.52079	0.913512	1.1105	1.3374
lncRNA-55530-[5]-[-]-[u]-[1193]-[7]-novel	5.65122e-17	5.13015e-09	0.0722472	1.214	0.467742	0.665328
lncRNA-55531-[5]-[-]-[u]-[1407]-[7]-novel	1.15574	2.22601	2.02392	1.69306	0.622476	0.89708
lncRNA-55549-[5]-[-]-[u]-[1707]-[3]-novel	1.22815	0.778137	5.83439	0.493113	1.48274	2.03207
lncRNA-55550-[5]-[-]-[u]-[2821]-[2]-novel	1.61899	1.9724	2.68867	1.66811	1.43056	1.24395
lncRNA-55581-[5]-[-]-[u]-[3404]-[2]-novel	0.648361	3.01399	1.8211	0.801701	0.298601	0.267172
lncRNA-55583-[5]-[-]-[u]-[1234]-[2]-novel	0.923682	9.83794	18.222	0.690724	0.639949	4.38022
lncRNA-55607-[5]-[-]-[u]-[698]-[2]-novel	2.67656	5.17668	6.12332	7.53202	7.5511	6.37928
lncRNA-55649-[5]-[-]-[u]-[280]-[2]-novel	0.582122	0.539245	0	5.85775	4.58452	5.88328
lncRNA-55706-[5]-[-]-[u]-[1460]-[2]-novel	2.31446	3.21389	4.41109	1.62067	4.05277	2.89753
lncRNA-55728-[5]-[-]-[u]-[547]-[2]-novel	0.0976141	0.100053	1.21885	0.106693	0.133275	0.137036
lncRNA-55763-[5]-[-]-[u]-[1035]-[2]-novel	1.33426	2.23853	0.647774	1.41276	0.484501	1.02328
lncRNA-55770-[5]-[-]-[x]-[1151]-[2]-novel	1.34931	2.89418	1.94876	2.63191	1.85791	1.46705
lncRNA-55796-[5]-[-]-[u]-[1801]-[2]-novel	2.18502	2.11191	1.34661	2.66803	1.48775	1.6758
lncRNA-55881-[5]-[-]-[u]-[1094]-[3]-novel	1.90753e-07	1.05779	1.54074	0.00029329	1.79929	6.32583
lncRNA-55882-[5]-[-]-[u]-[984]-[2]-novel	0.353152	0.813734	1.27694	0.000372577	0.710721	4.75279
lncRNA-55883-[5]-[-]-[u]-[1091]-[3]-novel	0.0426645	0.00155882	0.316127	0.379616	0.000135332	4.56135
lncRNA-56098-[5]-[-]-[u]-[442]-[2]-novel	0	0	0	0	0.509962	2.35258
lncRNA-56211-[5]-[-]-[u]-[2740]-[2]-novel	0.582577	1.2328	0.292368	1.7442	2.22194	0.242781
lncRNA-56589-[5]-[-]-[u]-[2020]-[2]-novel	5.11605	10.1871	4.09725	6.56231	9.4085	6.18063
lncRNA-56687-[5]-[-]-[u]-[2795]-[2]-novel	25.9751	48.4187	230.347	18.6522	110.998	123.096
lncRNA-56796-[5]-[-]-[u]-[1751]-[3]-novel	0	0	0	0.0340824	0.239958	1.42333
lncRNA-56840-[5]-[-]-[u]-[817]-[2]-novel	0.750245	0.61458	1.27935	1.88096	1.23737	2.0725
lncRNA-56855-[5]-[-]-[u]-[440]-[2]-novel	0	0.179215	0.201996	2.19244	2.92247	1.21899
lncRNA-56885-[5]-[-]-[u]-[462]-[2]-novel	4.2495	6.17578	6.54849	9.91682	13.7368	6.33619
lncRNA-56954-[5]-[-]-[u]-[996]-[2]-novel	10.47	14.0983	7.70436	7.4583	5.77959	7.77514
lncRNA-57601-[5]-[-]-[u]-[1049]-[3]-novel	1.5679	2.00957	2.72045	1.97734	4.36109	4.91308
lncRNA-57985-[5]-[-]-[u]-[1583]-[2]-novel	1.77054	2.11781	1.50311	68.9745	34.6818	11.7909
lncRNA-58035-[6]-[+]-[u]-[610]-[3]-novel	0.597924	0.385532	0.220936	0.763539	1.961	1.33052
lncRNA-58100-[6]-[+]-[u]-[1532]-[2]-novel	0.0299781	0	1.07621	0	0	0.133048
lncRNA-58101-[6]-[+]-[u]-[832]-[2]-novel	2.28394e-33	5.70096e-24	0.092836	1.03514	0.586896	0.133336
lncRNA-58166-[6]-[+]-[u]-[936]-[3]-novel	2.20526	1.04611	1.43963	0.610856	0.909218	0.522454
lncRNA-58167-[6]-[+]-[u]-[945]-[3]-novel	5.82749	3.29984	0.881495	4.24103	1.60054	1.85983
lncRNA-58168-[6]-[+]-[u]-[933]-[3]-novel	2.3987	0.0525838	1.02523e-16	1.14401	6.41038e-08	2.42644
lncRNA-58171-[6]-[+]-[u]-[1094]-[2]-novel	0.0296734	0.0608497	0.0631367	0.506832	1.01378	0.565633
lncRNA-58195-[6]-[+]-[u]-[1282]-[2]-novel	5.25125	1.28469	0.679762	40.0651	77.9142	50.1881
lncRNA-58214-[6]-[+]-[u]-[1413]-[5]-novel	0.612243	1.09839	0.856195	0.0274577	6.9349e-17	1.11037
lncRNA-58342-[6]-[+]-[u]-[988]-[2]-novel	0.052143	0	0	1.78475	3.36264	4.04052
lncRNA-58417-[6]-[+]-[u]-[744]-[2]-novel	4.66772	3.2329	7.75667	2.49634	0.313408	0.327576
lncRNA-58516-[6]-[+]-[u]-[1040]-[2]-novel	2.92954	3.86994	2.53641	1.63913	1.40844	1.73756
lncRNA-58587-[6]-[+]-[u]-[320]-[2]-novel	2.91893	3.29992	2.70197	3.97266	3.51741	1.69954
lncRNA-58661-[6]-[+]-[x]-[2501]-[3]-novel	0.325118	1.4099	1.21316	0.793666	1.40275	1.20085
lncRNA-58779-[6]-[+]-[u]-[1557]-[2]-novel	9.6372e-27	5.02813e-23	0	0.495697	0.602054	1.49738
lncRNA-58822-[6]-[+]-[u]-[1571]-[2]-novel	3.51379	4.02677	3.57472	3.90662	3.17833	2.12285
lncRNA-58824-[6]-[+]-[u]-[3730]-[2]-novel	0.470899	2.0021	0.725124	0.447667	0.785995	1.25509
lncRNA-58906-[6]-[+]-[u]-[1760]-[2]-novel	2.36584	3.78831	2.51674	3.21457	3.18576	3.38997
lncRNA-58908-[6]-[+]-[u]-[1587]-[2]-novel	0.933668	2.33738	1.14594	0.672211	0.561603	2.40674
lncRNA-59322-[6]-[+]-[u]-[1722]-[2]-novel	4.75656	9.21161	11.8216	6.27076	7.47941	9.11078
lncRNA-59465-[6]-[+]-[x]-[679]-[3]-novel	1.81721	3.4529	3.18346	1.56542	1.17211	1.13579
lncRNA-59517-[6]-[+]-[u]-[990]-[2]-novel	0.287891	0.431803	0.714797	0.50659	2.06049	1.68421
lncRNA-59586-[6]-[+]-[x]-[4270]-[3]-novel	0.953766	2.50257	1.80978	0.606267	0.704147	0.697223
lncRNA-59719-[6]-[+]-[u]-[1156]-[2]-novel	0.285102	4.04282	29.762	0.0428259	0	0.577804
lncRNA-59858-[6]-[+]-[u]-[507]-[2]-novel	0.397018	0.677956	1.75555	0.935103	0.572481	1.73856
lncRNA-59936-[6]-[+]-[u]-[1201]-[2]-novel	0.565005	0.815759	0.441306	0.526669	0.381566	1.23925
lncRNA-59967-[6]-[+]-[u]-[1045]-[2]-novel	15.8773	13.9561	19.3372	30.7239	11.1983	18.1772
lncRNA-60581-[6]-[+]-[u]-[2138]-[2]-novel	0.414671	0.629821	1.46698	0.510795	0.436536	1.2973
lncRNA-60645-[6]-[+]-[u]-[505]-[2]-novel	0	0	0	0.109006	0.899092	1.25917
lncRNA-60843-[6]-[+]-[u]-[1743]-[2]-novel	1.92945	8.14051	7.73055	1.78807	0.689683	3.26941
lncRNA-61164-[6]-[+]-[u]-[971]-[2]-novel	0.244258	0.104344	1.24526e-54	0.209286	0.850918	1.13182
lncRNA-61422-[6]-[+]-[u]-[942]-[3]-novel	7.9204	5.44958	7.17477	7.35607	1.79164	2.67146
lncRNA-61600-[6]-[+]-[u]-[313]-[2]-novel	5.72259	7.94546	7.29849	4.321	1.0272	2.6974
lncRNA-61761-[6]-[-]-[u]-[294]-[2]-novel	10.1837	8.79576	7.66347	13.7718	17.7193	24.4709
lncRNA-61954-[6]-[-]-[u]-[742]-[7]-novel	16.1225	18.7851	15.4749	4.57744	3.09181	5.21631
lncRNA-61965-[6]-[-]-[u]-[2653]-[3]-novel	3.68173	3.81849	3.29389	0.778382	0.907685	1.58597
lncRNA-61966-[6]-[-]-[u]-[2689]-[3]-novel	4.47166	3.81564	2.40657	2.08124	0.980349	0.664194
lncRNA-61984-[6]-[-]-[u]-[1020]-[2]-novel	1.31818	2.0446	0.712577	0.566831	2.02651	6.4735
lncRNA-62009-[6]-[-]-[u]-[929]-[2]-novel	1.0277	0.156713	0	14.2275	4.10242	0.549191
lncRNA-62045-[6]-[-]-[u]-[1340]-[2]-novel	0.105343	0.453115	0.414375	0.114557	0.944399	1.34284
lncRNA-62091-[6]-[-]-[u]-[1220]-[2]-novel	0.569058	0.295684	0.465412	4.48144	0.543893	0.436982
lncRNA-62100-[6]-[-]-[u]-[204]-[2]-novel	0	0	0	0	1.29227	0.648666
lncRNA-62280-[6]-[-]-[i]-[281]-[2]-novel	62.5194	88.5126	51.7957	78.5095	79.507	124.893
lncRNA-62303-[6]-[-]-[u]-[1444]-[2]-novel	3.06468	2.52988	1.57542	1.84191	1.34349	1.94755
lncRNA-62375-[6]-[-]-[u]-[874]-[2]-novel	2.24713	1.05943	1.32052	0.790088	0.796417	1.26704
lncRNA-62555-[6]-[-]-[u]-[1186]-[3]-novel	0.0994417	0.728317	2.74775	0.440939	0.432827	0.400867
lncRNA-62692-[6]-[-]-[u]-[2858]-[2]-novel	1.30038	7.91121	33.0619	2.23626	2.30402	3.8286
lncRNA-62715-[6]-[-]-[u]-[1486]-[9]-novel	0	4.39478e-22	0	1.86858e-11	1.25962e-17	1.07935
lncRNA-62733-[6]-[-]-[u]-[845]-[2]-novel	0.608918	1.34083	0.710749	0.117552	0.259389	0.131867
lncRNA-62804-[6]-[-]-[u]-[1499]-[3]-novel	4.56515	19.8139	10.344	1.19933	14.3975	3.46633
lncRNA-62905-[6]-[-]-[u]-[1216]-[2]-novel	0.145593	0.226465	0.109244	0.338125	1.61877	1.99793
lncRNA-62915-[6]-[-]-[u]-[508]-[6]-novel	0	0.850606	1.84083	0	0.851657	2.02721
lncRNA-62917-[6]-[-]-[u]-[887]-[3]-novel	0.140925	0.445693	1.13353	0.0779121	0.876516	2.65354
lncRNA-63184-[6]-[-]-[u]-[1117]-[3]-novel	7.59361	4.86112	24.3272	7.61246	7.00263	8.574
lncRNA-63432-[6]-[-]-[u]-[1582]-[2]-novel	0.0341562	0.0710439	0	1.08166	0.0402819	0.499238
lncRNA-63531-[6]-[-]-[u]-[708]-[2]-novel	5.52243e-21	4.96907e-19	1.75941	0.248002	6.36713e-28	6.86638e-25
lncRNA-63532-[6]-[-]-[u]-[844]-[2]-novel	1.78629	1.59863	2.82229	1.40186	1.33554	1.98675
lncRNA-63741-[6]-[-]-[u]-[1377]-[2]-novel	42.4162	37.6372	47.458	59.7861	65.2289	71.4073
lncRNA-63742-[6]-[-]-[u]-[1374]-[2]-novel	26.944	33.0616	41.5953	52.81	70.1609	85.6342
lncRNA-63990-[6]-[-]-[u]-[1196]-[3]-novel	1.39444	0.626319	1.6536	0.44635	0	0.122897
lncRNA-64309-[6]-[-]-[u]-[558]-[2]-novel	1.31665	0.309454	0.888753	3.14523	0	0.174717
lncRNA-64494-[6]-[-]-[u]-[1519]-[2]-novel	0.0952514	0.67711	0.490561	0.71782	2.37853	3.074
lncRNA-64739-[6]-[-]-[u]-[1506]-[2]-novel	0.0986558	0.247668	0.00011324	0.979933	1.01261	0.609188
lncRNA-64902-[6]-[-]-[u]-[764]-[2]-novel	0	0.0745289	0	0	0.655504	1.66918
lncRNA-65770-[7]-[+]-[u]-[675]-[2]-novel	5.56299	1.13269	0.223476	39.4788	5.90968	0.460819
lncRNA-65807-[7]-[+]-[u]-[678]-[3]-novel	7.8369	11.5701	8.68844	7.10898	4.38412	5.52163
lncRNA-65868-[7]-[+]-[u]-[674]-[5]-novel	14.9859	18.0497	15.1741	11.7399	8.50184	8.32696
lncRNA-66205-[7]-[+]-[u]-[2244]-[4]-novel	1.53177	2.38507	1.46554	0.179498	0.370762	0.848885
lncRNA-66206-[7]-[+]-[u]-[2659]-[4]-novel	2.79386	3.34385	2.60442	0.83959	0.000216482	0.146927
lncRNA-66319-[7]-[+]-[u]-[541]-[2]-novel	0	0	0	0.496507	1.52313	0.300568
lncRNA-66620-[7]-[+]-[u]-[218]-[3]-novel	0	0	0	4.72958	0.207096	0
lncRNA-66723-[7]-[+]-[u]-[4699]-[2]-novel	5.85858	9.88996	93.6776	5.86047	7.49394	12.3657
lncRNA-66846-[7]-[+]-[u]-[717]-[3]-novel	6.01079	5.39632	2.04409	0.578514	0.215186	0.0764412
lncRNA-66857-[7]-[+]-[u]-[760]-[2]-novel	0	0.118382	2.896	0	0.215745	0.110121
lncRNA-67073-[7]-[+]-[u]-[518]-[2]-novel	0.469571	0.975418	2.64483	1.08617e-34	0.700078	0.822912
lncRNA-67687-[7]-[+]-[u]-[4280]-[2]-novel	2.77965	6.62243	78.1993	2.65738	6.31264	8.89266
lncRNA-67704-[7]-[+]-[u]-[817]-[3]-novel	0	0.0914623	2.23841	0.536419	0.232287	1.13569
lncRNA-67790-[7]-[+]-[u]-[863]-[2]-novel	0.449048	0.33878	0.241507	0.60181	1.38903	2.01162
lncRNA-68121-[7]-[+]-[u]-[871]-[2]-novel	3.11414	2.02782	3.50835	9.40419	5.56613	7.00515
lncRNA-68123-[7]-[+]-[u]-[610]-[2]-novel	2.20003	2.12368	1.85955	0.972643	2.44068	1.12362
lncRNA-68298-[7]-[+]-[u]-[1121]-[3]-novel	0.496603	1.64634	1.44782	1.10883	0.360514	0.415508
lncRNA-68299-[7]-[+]-[u]-[881]-[3]-novel	2.22349	0.00177443	0.566305	6.1502e-05	0.0143392	0.00548529
lncRNA-68362-[7]-[+]-[u]-[380]-[2]-novel	37.1104	15.8689	34.8166	32.8184	21.695	11.6327
lncRNA-68383-[7]-[+]-[u]-[1544]-[2]-novel	6.57439	5.52597	5.02032	4.80072	8.66449	2.39199
lncRNA-68409-[7]-[+]-[u]-[1682]-[4]-novel	0.345087	0.460715	0.552209	2.738	3.27544	4.27969
lncRNA-68471-[7]-[+]-[x]-[2166]-[2]-novel	0.188895	0.340048	2.37928	0.0497877	0.0127306	0.0535616
lncRNA-68522-[7]-[+]-[u]-[772]-[2]-novel	0	0	0	0.207405	0.762662	1.16119
lncRNA-68792-[7]-[+]-[u]-[1560]-[2]-novel	6.80823	16.9703	5.14365	7.82698	7.01952	6.2218
lncRNA-68945-[7]-[+]-[u]-[970]-[2]-novel	2.39638	2.91174	1.17525	0.760893	1.23535	1.59119
lncRNA-69235-[7]-[-]-[u]-[512]-[2]-novel	0.630766	8.29033	0.870356	0.309098	1.03087	0.215455
lncRNA-69328-[7]-[-]-[u]-[3679]-[2]-novel	9.12744	22.2827	6.94256	0.463816	2.31188	1.27621
lncRNA-69342-[7]-[-]-[u]-[486]-[2]-novel	180.341	155.046	150.617	334.751	167.77	128.088
lncRNA-69486-[7]-[-]-[u]-[627]-[4]-novel	0.199161	0.105711	0	2.7828	4.33329	1.96744e-05
lncRNA-69535-[7]-[-]-[u]-[1416]-[5]-novel	10.1363	33.8195	8.96458	11.1467	19.4424	7.93591
lncRNA-69681-[7]-[-]-[u]-[666]-[6]-novel	2.24065e-94	0.792366	5.29875e-86	0.757065	2.5983	0.600212
lncRNA-70112-[7]-[-]-[u]-[1464]-[2]-novel	7.64308	12.392	6.93531	6.79469	5.40594	9.74941
lncRNA-70146-[7]-[-]-[u]-[3899]-[2]-novel	2.88933	3.78521	6.30309	3.34686	3.9452	2.96904
lncRNA-70215-[7]-[-]-[u]-[553]-[2]-novel	7.67196	8.38416	7.84579	17.0367	11.5324	18.0243
lncRNA-70300-[7]-[-]-[u]-[820]-[2]-novel	4.43051	5.46336	1.38664	11.4016	46.1184	27.8727
lncRNA-70315-[7]-[-]-[u]-[939]-[3]-novel	2.68051	2.62425	1.79254	3.93237	5.82772	4.08452
lncRNA-70423-[7]-[-]-[x]-[1776]-[3]-novel	31.1453	84.3327	19.1911	15.6269	13.8192	14.6087
lncRNA-70426-[7]-[-]-[x]-[6429]-[2]-novel	4.06623	6.97486	1.94669	0.810868	2.18556	1.49606
lncRNA-70490-[7]-[-]-[u]-[2064]-[2]-novel	5.18696	4.8391	4.23194	4.73001	3.53878	4.10812
lncRNA-70593-[7]-[-]-[u]-[484]-[2]-novel	0.869304	2.11473	1.71717	0.661211	0.228114	0.725858
lncRNA-70635-[7]-[-]-[u]-[319]-[2]-novel	1.58772	0	1.16816	1.10462	1.15967	4.54867
lncRNA-70636-[7]-[-]-[u]-[932]-[3]-novel	0.476502	0.126998	5.01824e-27	2.22383	1.82395	0.386091
lncRNA-70921-[7]-[-]-[u]-[202]-[2]-novel	0	0	0	0.321656	0	1.2524
lncRNA-70969-[7]-[-]-[u]-[1871]-[3]-novel	4.36646	5.21387	5.28537	2.60815	2.20536	2.81007
lncRNA-71001-[7]-[-]-[u]-[1184]-[2]-novel	0.273514	0.268242	0.0929184	2.27338	0.955207	1.81477
lncRNA-71066-[7]-[-]-[u]-[2021]-[3]-novel	1.18267	6.09751	37.3376	0.392634	1.94189	2.22656
lncRNA-71067-[7]-[-]-[u]-[1965]-[2]-novel	3.15963	26.542	50.7545	0.839795	10.5724	10.438
lncRNA-71246-[7]-[-]-[u]-[810]-[3]-novel	0.272799	0.856031	0	6.67211	8.11795	8.26233
lncRNA-71308-[7]-[-]-[u]-[760]-[2]-novel	0.374281	0.659192	0	3.59101	4.79481	4.7051
lncRNA-71309-[7]-[-]-[u]-[953]-[4]-novel	0.0543862	7.18021e-28	0	6.5444	15.0204	12.7608
lncRNA-71413-[7]-[-]-[u]-[1403]-[2]-novel	0.258843	0.102216	0.0953743	1.65474	1.79889	3.00297
lncRNA-71434-[7]-[-]-[u]-[2400]-[2]-novel	3.38335	5.3016	2.53148	0.550821	0.433597	0.897288
lncRNA-71490-[7]-[-]-[x]-[1847]-[2]-novel	3.13233	5.22686	4.62834	3.02438	3.61842	2.40041
lncRNA-71626-[7]-[-]-[u]-[677]-[2]-novel	0.185439	0.0982551	1.81214	2.08345	1.69908	3.7497
lncRNA-71726-[7]-[-]-[u]-[636]-[2]-novel	0.536939	1.61068	0.995356	8.66562	4.77789	7.16527
lncRNA-71811-[7]-[-]-[u]-[434]-[2]-novel	0.188197	0	0	1.43159	0	0
lncRNA-72724-[7]-[-]-[u]-[848]-[2]-novel	1.86835	1.69187	2.40453	1.8536	0.947891	1.20512
lncRNA-73416-[8]-[+]-[u]-[826]-[4]-novel	4.55444	9.68436	4.83528	6.54084	3.07396	3.64102
lncRNA-73417-[8]-[+]-[u]-[716]-[4]-novel	2.18301	4.11344	0.587443	2.17292	0.843623	0.893701
lncRNA-73553-[8]-[+]-[u]-[1345]-[2]-novel	1.49133	0.347817	0.319047	0.106176	0.128303	0.171457
lncRNA-73595-[8]-[+]-[u]-[607]-[2]-novel	8.13951e-36	0.814055	0.892169	1.1147	0.391894	2.51477
lncRNA-73765-[8]-[+]-[u]-[2657]-[2]-novel	2.26299	4.19725	6.27268	2.10596	3.14751	4.57133
lncRNA-73818-[8]-[+]-[u]-[721]-[3]-novel	4.54401e-23	0.000536231	0	0.755002	1.60039	1.42413
lncRNA-73819-[8]-[+]-[u]-[1430]-[2]-novel	0.168602	0.0648987	0	0.325805	1.3364	0.426654
lncRNA-73820-[8]-[+]-[u]-[1855]-[3]-novel	0.0264726	0.0924829	0	1.34711	0.568435	2.04844
lncRNA-74280-[8]-[+]-[u]-[1974]-[2]-novel	0	0	0.121055	0.348125	1.58679	1.19503
lncRNA-74405-[8]-[+]-[u]-[362]-[2]-novel	0	0	0	0.462819	1.40125	0.996996
lncRNA-74469-[8]-[+]-[u]-[674]-[3]-novel	0	0	0	0	1.14495	0.109076
lncRNA-74485-[8]-[+]-[u]-[827]-[3]-novel	0	0	0	0.0540664	2.83976	0.184145
lncRNA-74613-[8]-[+]-[u]-[1601]-[2]-novel	0.775015	0.304791	1.32918	0.16487	0.204841	0.366697
lncRNA-74622-[8]-[+]-[u]-[2797]-[3]-novel	1.9369	4.9614	1.52707	0.873797	1.73981	1.11107
lncRNA-74637-[8]-[+]-[u]-[464]-[2]-novel	0	0	0	0.336261	0	1.42307
lncRNA-74658-[8]-[+]-[u]-[647]-[2]-novel	2.81079	2.32244	15.0085	0.413098	1.10077	2.88026
lncRNA-75104-[8]-[+]-[u]-[860]-[3]-novel	56.3023	39.1891	37.3338	44.0227	21.8093	31.5301
lncRNA-75105-[8]-[+]-[u]-[744]-[3]-novel	8.66486	5.91956	4.97486	8.22906	3.56518	5.88683
lncRNA-75475-[8]-[+]-[i]-[469]-[2]-novel	0.156921	0.165057	0	0.932494	1.85006	7.74352
lncRNA-76250-[8]-[+]-[u]-[970]-[2]-novel	0.0916626	0.20789	0.196495	1.13158	3.32965	3.02383
lncRNA-76827-[8]-[-]-[u]-[1010]-[5]-novel	0.181486	0.0481096	0	1.31345	0.585599	0.799012
lncRNA-76908-[8]-[-]-[u]-[300]-[3]-novel	15.9248	12.0497	9.69263	6.64083	8.52336	7.52055
lncRNA-77003-[8]-[-]-[u]-[522]-[2]-novel	10.1679	7.57627	6.79096	3.76947	4.15819	5.21597
lncRNA-77273-[8]-[-]-[u]-[1314]-[3]-novel	0.165748	0.0879191	3.00598e-97	5.18653	3.31236	5.70312
lncRNA-77675-[8]-[-]-[u]-[323]-[2]-novel	5.31671	8.06084	10.8513	3.43124	1.77223	7.16729
lncRNA-77686-[8]-[-]-[u]-[1337]-[2]-novel	2.00731	13.2695	51.1782	0.360984	1.70088	8.00027
lncRNA-77695-[8]-[-]-[u]-[803]-[3]-novel	6.5806e-06	6.58801e-08	0	1.26138	1.3206	1.94376
lncRNA-77731-[8]-[-]-[u]-[757]-[2]-novel	0.219808	0.291359	1.17236	0.535783	0.359758	0.906502
lncRNA-77748-[8]-[-]-[u]-[1817]-[2]-novel	0.820871	1.35856	1.67249	0.71656	1.1678	1.76821
lncRNA-77749-[8]-[-]-[u]-[802]-[2]-novel	2.09491	1.70734	1.4189	2.68838	3.31723	1.18963
lncRNA-77860-[8]-[-]-[u]-[574]-[2]-novel	1.81654	2.59407	0.466291	0.117748	1.15882	2.11933
lncRNA-77861-[8]-[-]-[u]-[655]-[3]-novel	0.819072	1.28961	1.52563	1.902	1.84151	1.76957
lncRNA-78013-[8]-[-]-[u]-[1575]-[2]-novel	0.0679001	0.346736	0.550713	0.41908	1.65113	0.18905
lncRNA-78014-[8]-[-]-[u]-[1580]-[2]-novel	0.139103	0.109361	0.105752	0.354637	1.04492	0.181068
lncRNA-78142-[8]-[-]-[u]-[759]-[3]-novel	0.367373	0.0747143	3.19951e-25	7.97337	20.8284	22.6938
lncRNA-78299-[8]-[-]-[u]-[1541]-[3]-novel	0.185201	1.45409	1.03178	0.340165	31.2059	21.1529
lncRNA-78734-[8]-[-]-[u]-[1747]-[3]-novel	0.700278	1.1866	0.358494	0.250218	0.234588	0.395289
lncRNA-78855-[8]-[-]-[u]-[873]-[3]-novel	8.47077	6.9607	3.96231	5.23969	5.72786	2.87674
lncRNA-79162-[8]-[-]-[u]-[1211]-[4]-novel	20.5097	17.6424	9.90858	20.3921	27.4476	42.8905
lncRNA-79301-[8]-[-]-[u]-[559]-[2]-novel	6.16982	37.496	111.797	48.9266	95.9628	121.795
lncRNA-79356-[8]-[-]-[u]-[941]-[2]-novel	0.0528563	0	0	0.161836	1.88743	3.33937
lncRNA-79599-[8]-[-]-[u]-[1350]-[2]-novel	3.65682	32.567	63.7138	2.24958	9.16643	13.647
lncRNA-79723-[8]-[-]-[u]-[893]-[2]-novel	1.98878	3.6595	1.5387	2.37507	1.86406	3.55024
lncRNA-80010-[8]-[-]-[u]-[747]-[2]-novel	1.58851	4.12222	2.9671	1.63023e-86	5.56087e-74	3.92566e-76
lncRNA-80120-[8]-[-]-[u]-[550]-[3]-novel	0	0	0	0	0.605213	1.58949
lncRNA-80248-[8]-[-]-[u]-[942]-[3]-novel	1.78289	0.749047	0.335195	0.190524	0.0800083	0.0784826
lncRNA-80602-[9]-[+]-[u]-[1986]-[2]-novel	3.29975	5.27861	4.82557	9.13972	12.4121	8.68562
lncRNA-80614-[9]-[+]-[i]-[1328]-[2]-novel	0.162995	0.0651892	0.0341881	0.281466	1.00065	0.781734
lncRNA-80704-[9]-[+]-[u]-[1995]-[2]-novel	2.38862	23.5724	66.7783	0.445349	2.27194	3.54187
lncRNA-80910-[9]-[+]-[u]-[1029]-[2]-novel	0.682226	2.4604	0.481023	0.438483	0.758701	2.45487
lncRNA-81058-[9]-[+]-[u]-[508]-[2]-novel	1.35894	0	0.125724	4.91894	0	0.561108
lncRNA-81116-[9]-[+]-[u]-[551]-[2]-novel	0.103194	0	0	0	2.39969	0.33045
lncRNA-81183-[9]-[+]-[u]-[935]-[5]-novel	2.15783	4.2007	3.01876	2.82107e-05	0.137186	0.268169
lncRNA-81185-[9]-[+]-[u]-[1410]-[3]-novel	1.6306	3.01044	1.43381	0.24041	1.669e-22	0.361371
lncRNA-81252-[9]-[+]-[u]-[1112]-[2]-novel	7.14914	6.95714	5.49673	5.72292	4.4006	5.87667
lncRNA-81285-[9]-[+]-[u]-[646]-[6]-novel	19.9405	22.3702	21.223	9.1295	7.65647	13.1992
lncRNA-81311-[9]-[+]-[u]-[922]-[2]-novel	0.133873	0.212341	1.4657	0	0	0
lncRNA-81461-[9]-[+]-[u]-[614]-[2]-novel	1.26967e-32	5.60591e-17	1.04059	3.29387	2.49474	5.25807
lncRNA-81607-[9]-[+]-[u]-[713]-[2]-novel	2.2854	2.12064	1.04391	2.27365	1.39617	1.12649
lncRNA-81659-[9]-[+]-[u]-[683]-[2]-novel	2.02328	3.50258	1.87751	1.20684	1.4706	0.200277
lncRNA-81661-[9]-[+]-[u]-[615]-[2]-novel	1.65574	0.102579	0.688292	8.70707e-23	0.237733	0.833063
lncRNA-81666-[9]-[+]-[u]-[728]-[2]-novel	3.70891	2.72342	0.94178	0.859716	0.273418	0.0986891
lncRNA-81687-[9]-[+]-[u]-[433]-[2]-novel	0.162398	1.77137	0.446208	0.527587	5.15118	9.84497
lncRNA-81806-[9]-[+]-[u]-[486]-[3]-novel	4.54251	3.83243	4.33411	2.39641	1.11702	1.11688
lncRNA-81920-[9]-[+]-[u]-[684]-[2]-novel	0	0	0	0	0.861768	1.44399
lncRNA-81947-[9]-[+]-[u]-[5053]-[2]-novel	1.32306	4.15577	16.5884	0.346326	0.932711	0.972374
lncRNA-82070-[9]-[+]-[u]-[689]-[2]-novel	1.24984	0.718015	0.146956	0	0	0.229597
lncRNA-82109-[9]-[+]-[u]-[395]-[2]-novel	0	0.203384	0	0	0	1.80621
lncRNA-82303-[9]-[+]-[u]-[1457]-[4]-novel	2.68115	2.7976	1.58112	6.32765	4.81541	6.67482
lncRNA-82455-[9]-[+]-[u]-[347]-[2]-novel	0.282704	0.552641	0.761639	0	0	2.75521
lncRNA-82564-[9]-[+]-[u]-[1129]-[2]-novel	0.215265	0.0370594	0.174371	0.849446	1.56172	1.63645
lncRNA-82576-[9]-[+]-[u]-[590]-[2]-novel	0.491032	0.249894	0.129424	0	0.128277	1.7052
lncRNA-82674-[9]-[+]-[u]-[1070]-[2]-novel	0.100475	0	0	1.55751	1.97038	0.753446
lncRNA-82675-[9]-[+]-[u]-[695]-[2]-novel	0.993968	0.619075	1.90223	3.63271	4.31959	5.4942
lncRNA-82739-[9]-[+]-[u]-[581]-[2]-novel	0.790411	0.680902	0.314672	10.6969	12.8237	14.9904
lncRNA-83292-[9]-[+]-[u]-[1461]-[2]-novel	0.984851	1.112	1.30651	0.245341	0.363094	0.614045
lncRNA-83526-[9]-[+]-[u]-[2525]-[2]-novel	23.9048	19.7307	39.6121	31.5059	48.82	48.2979
lncRNA-83579-[9]-[-]-[u]-[1679]-[2]-novel	0.332807	1.14277	0.779654	0.332627	0.459876	0.883069
lncRNA-83792-[9]-[-]-[u]-[1503]-[2]-novel	0.105056	0.220704	1.30784	0	0	0
lncRNA-83860-[9]-[-]-[u]-[2257]-[2]-novel	47.3058	127.572	51.9299	61.7831	84.1145	73.8393
lncRNA-83873-[9]-[-]-[u]-[438]-[2]-novel	0	0	0	0	2.37903	0
lncRNA-84108-[9]-[-]-[u]-[3031]-[2]-novel	1.4263	7.07008	2.80136	4.05225	2.27501	2.54645
lncRNA-84241-[9]-[-]-[u]-[463]-[2]-novel	10.3845	1.71301	0	287.555	22.177	0.97483
lncRNA-84333-[9]-[-]-[u]-[624]-[2]-novel	0.688404	1.24065	0.298841	1.00422	0.450925	1.30673
lncRNA-84393-[9]-[-]-[u]-[1078]-[2]-novel	0	0	1.21504	0	0.0657872	0
lncRNA-84422-[9]-[-]-[u]-[1134]-[2]-novel	0.0771053	0.0587647	2.15259e-15	0.586471	0.584528	1.65515
lncRNA-84477-[9]-[-]-[u]-[1709]-[2]-novel	0.0227574	0.222044	0.137743	2.07205	31.4536	17.07
lncRNA-84612-[9]-[-]-[u]-[1721]-[2]-novel	6.88918	9.03585	4.51044	29.7917	19.1441	21.2524
lncRNA-84634-[9]-[-]-[u]-[1103]-[2]-novel	0	0	0	0.463417	1.16951	1.63461
lncRNA-84714-[9]-[-]-[u]-[996]-[3]-novel	1.1625	7.71915	94.8365	0.807073	1.08497	2.40616
lncRNA-84756-[9]-[-]-[x]-[1634]-[2]-novel	2.14484	10.5296	3.10538	1.97274	2.46649	1.93035
lncRNA-84793-[9]-[-]-[u]-[1803]-[2]-novel	0.283216	0.899393	0.579387	2.48303	1.65956	3.16854
lncRNA-84794-[9]-[-]-[u]-[1800]-[2]-novel	0.903655	0.903167	0.523754	3.77563	2.34856	1.78632
lncRNA-84850-[9]-[-]-[u]-[2450]-[5]-novel	0.416759	1.27256	0.218778	0.425047	0.0837126	0.085196
lncRNA-84865-[9]-[-]-[u]-[1108]-[2]-novel	0.572529	24.4746	67.6701	0.803844	3.5258	13.2075
lncRNA-85078-[9]-[-]-[u]-[1151]-[4]-novel	0.0408662	0.0419927	0	0.13152	1.31315	0.330161
lncRNA-85157-[9]-[-]-[u]-[1170]-[2]-novel	1.05784	0.70533	1.08432	1.20529	0	0.578528
lncRNA-85629-[9]-[-]-[u]-[1659]-[5]-novel	0.179392	0.00197026	0.032393	1.4826	2.82412	1.54187
lncRNA-85633-[9]-[-]-[u]-[1815]-[6]-novel	9.93019e-12	0.0459186	0.0701795	0.105828	1.05044	0.495188
lncRNA-85859-[9]-[-]-[u]-[1217]-[3]-novel	0.0460155	0.597082	0	1.832	22.5188	0.434381
lncRNA-85963-[9]-[-]-[u]-[963]-[3]-novel	4.59165	4.98683	5.29806	10.0679	8.93705	12.8581
lncRNA-86054-[9]-[-]-[u]-[3247]-[4]-novel	0.28517	0.0613108	0.138453	2.56116	1.5447	0.410668
lncRNA-86258-[9]-[-]-[u]-[757]-[2]-novel	0.487649	0.335051	1.8295	0	0	0
lncRNA-86440-[9]-[-]-[u]-[1731]-[4]-novel	0.129612	0.0129242	0	0.632243	2.03995	0.760327
lncRNA-86441-[9]-[-]-[u]-[1649]-[5]-novel	0.0502101	0.0960563	0	1.5491	2.38212	6.87229
lncRNA-87034-[scaffold_190]-[+]-[u]-[308]-[2]-novel	6.92282	3.10237	3.50396	0.675344	0.41538	0
lncRNA-87055-[scaffold_210]-[+]-[u]-[398]-[2]-novel	8.36102	6.99938	3.62584	4.04139	2.51026	3.65497
lncRNA-87064-[scaffold_214]-[+]-[u]-[572]-[2]-novel	1.31133	0.232989	0.595846	1.37834	0.707211	0.392443
lncRNA-87079-[scaffold_241]-[-]-[u]-[575]-[3]-novel	0.831953	1.70243	0.384842	0.324321	0.727316	0.360107
lncRNA-87104-[scaffold_254]-[-]-[u]-[1023]-[2]-novel	9.37683	7.43908	6.02883	8.56628	2.98467	3.5951
lncRNA-87168-[scaffold_300]-[+]-[u]-[1136]-[2]-novel	2.2169	2.27856	2.02243	1.03929	1.13274	1.09677
lncRNA-87195-[scaffold_331]-[+]-[u]-[285]-[2]-novel	1.27818	2.47604	1.79907	2.23856	4.59601	9.18817
lncRNA-87217-[scaffold_345]-[+]-[u]-[215]-[2]-novel	0.26462	0.564517	14.0175	0.508153	0.523773	0.273764
lncRNA-87269-[scaffold_393]-[+]-[u]-[928]-[2]-novel	2.36648	2.13881	1.37309	2.36462	1.54012	1.51331
lncRNA-87403-[scaffold_502]-[+]-[u]-[1322]-[2]-novel	4.01541	2.72729	0.661381	18.3932	103.642	87.2919
lncRNA-87484-[scaffold_509]-[-]-[u]-[597]-[3]-novel	0	0.121737	8.2712	0	0	0
lncRNA-87496-[scaffold_60]-[+]-[u]-[625]-[2]-novel	19.9585	26.4314	14.2226	24.7362	19.9182	12.0884
