# Supplementary material for: Transcriptomic Analysis of Long Non-Coding RNAs and Coding Genes Uncovers a Complex Regulatory Network That Is Involved in Maize Seed Development
Source: Genes (Basel). 2017 Oct 17;8(10):274. doi: 10.3390/genes8100274 (PMC5664124; doi:10.3390/genes8100274)
Supplement: Supplementary file 1 [file genes-08-00274-s001.zip › Supplementary files/File S5. Up-regulated lncRNAs at three stages (endosperm vs embryo).xls]

## Sheet: File S5
File S5. Up-regulated lncRNAs at three stages (endosperm vs embryo).
id	baseMean	baseMean 9DAP Embryo	baseMean 9DAP_Endosperm	fold Change	log2Fold Change	pval	padj	up_down	baseMean	baseMean 15DAP Embryo	baseMean 15DAP Endosperm	foldChange	log2FoldChange	pval	padj	up_down	baseMean	baseMean 20DAP Endosperm	baseMean 20DAP Embryo	foldChange	log2FoldChange	pval	padj	up_down	cufflinks gene id	transcript id	chromosome	strand	class code
lncRNA-24687-[2]-[-]-[u]-[874]-[2]-novel	244.064	488.127	0	Inf	Inf	3.73101e-05	0.00927202	Up	393.419	786.837	0	Inf	Inf	5.3821e-05	0.0288684	Up	381.86	0	763.72	Inf	Inf	3.48074e-05	0.0100327	Up	XLOC_013998		2	-	u
