# Supplementary material for: Transcriptomic Analysis of Long Non-Coding RNAs and Coding Genes Uncovers a Complex Regulatory Network That Is Involved in Maize Seed Development
Source: Genes (Basel). 2017 Oct 17;8(10):274. doi: 10.3390/genes8100274 (PMC5664124; doi:10.3390/genes8100274)
Supplement: Supplementary file 1 [file genes-08-00274-s001.zip › Supplementary files/File S6. Down-regulated lncRNAs at three stages (endosperm vs embryo ).xls]

## Sheet: File S6
File S6. Down-regulated lncRNAs at three stages (endosperm vs embryo ).
id	baseMean 9DAP Embryo	baseMean 9DAP Endosperm	fold Change	log2FoldChange	pval	baseMean15DAP Embryo	15DAP Endosperm	fold Change	log2FoldChange	pval	baseMean20DAP Embryo	20DAP_Endosperm	fold Change	log2FoldChange	pval	up_down	description	chromosome	gene	GO_id	GO_term
lncRNA-02785-[1]-[+]-[u]-[2998]-[7]-novel	139.837	1722.4	12.3172	3.6226	0.00955243	265.984	4155	15.6212	3.96544	0.0152388	20.3433	5058.77	248.671	7.95809	3.17426e-05	down	XLOC_001585		1	+	u
lncRNA-05587-[1]-[+]-[u]-[814]-[4]-novel	5.21132	211.846	40.6512	5.34522	0.013209	1.58797	207.813	130.867	7.03196	0.0105098	0	187.58	Inf	Inf	0.00352469	down	XLOC_003144		1	+	u
lncRNA-05588-[1]-[+]-[u]-[926]-[4]-novel	6.07988	202.636	33.3289	5.0587	0.0182076	0.793983	265.749	334.703	8.38674	0.00311079	0	358.644	Inf	Inf	0.000365338	down	XLOC_003144		1	+	u
lncRNA-09419-[1]-[-]-[u]-[378]-[2]-novel	6.94843	274.019	39.436	5.30144	0.00879729	0	224.186	Inf	Inf	0.00230686	0	297.297	Inf	Inf	0.000735686	down	XLOC_005389		1	-	u
lncRNA-16366-[10]-[-]-[u]-[825]-[3]-novel	2.60566	133.555	51.2558	5.67964	0.0236906	3.96992	185.142	46.6364	5.54338	0.0311952	0	143.93	Inf	Inf	0.00739653	down	XLOC_009424		10	-	u
lncRNA-27735-[2]-[-]-[u]-[410]-[2]-novel	10.4226	325.829	31.2616	4.96632	0.0092162	3.96992	506.308	127.536	6.99476	0.00182869	24.5815	601.673	24.4767	4.61334	0.0135215	down	XLOC_015795		2	-	u
lncRNA-39325-[4]-[+]-[u]-[2928]-[3]-novel	1.73711	104.772	60.314	5.91442	0.0321144	8.73381	224.186	25.6688	4.68194	0.045228	1.69527	106.178	62.6316	5.96882	0.046357	down	XLOC_022410		4	+	u
lncRNA-41531-[4]-[+]-[u]-[1638]-[5]-novel	2.60566	151.977	58.3256	5.86606	0.0165663	2.38195	505.048	212.032	7.72814	0.000978603	0	120.335	Inf	Inf	0.0115799	down	XLOC_023726		4	+	u
lncRNA-45145-[4]-[-]-[u]-[1196]-[2]-novel	14.7654	288.986	19.5718	4.29071	0.022698	4.7639	1222.95	256.712	8.004	0.000121412	0.847636	1432.22	1689.66	10.7225	4.72349e-06	down	XLOC_025820		4	-	u
lncRNA-47137-[4]-[-]-[u]-[2366]-[3]-novel	18.2396	345.402	18.9369	4.24313	0.018829	9.5278	347.614	36.4842	5.1892	0.0173893	0.847636	343.308	405.018	8.66184	0.00109564	down	XLOC_026934		4	-	u
lncRNA-58195-[6]-[+]-[u]-[1282]-[2]-novel	171.974	1686.71	9.80796	3.29395	0.01686	36.5232	3457.25	94.659	6.56467	0.000324904	20.3433	1986.7	97.6589	6.60968	0.000276443	down	XLOC_033058		6	+	u
lncRNA-71309-[7]-[-]-[u]-[953]-[4]-novel	1.73711	204.938	117.977	6.88236	0.00436753	0	494.973	Inf	Inf	0.00013818	0	375.161	Inf	Inf	0.000308582	down	XLOC_040572		7	-	u
lncRNA-77273-[8]-[-]-[u]-[1314]-[3]-novel	5.21132	223.36	42.8605	5.42158	0.0112675	2.38195	151.137	63.4508	5.98757	0.0308297	0	231.231	Inf	Inf	0.001789	down	XLOC_043927		8	-	u
lncRNA-78142-[8]-[-]-[u]-[759]-[3]-novel	6.94843	199.182	28.6657	4.84125	0.0225635	1.58797	547.871	345.014	8.43051	0.000474145	0	532.068	Inf	Inf	8.02524e-05	down	XLOC_044449		8	-	u
lncRNA-82739-[9]-[+]-[u]-[581]-[2]-novel	11.2912	203.787	18.0483	4.17379	0.0394138	8.73381	258.192	29.5623	4.88569	0.0328606	4.23818	268.983	63.4667	5.98793	0.010932	down	XLOC_047057		9	+	u
lncRNA-84477-[9]-[-]-[u]-[1709]-[2]-novel	0.868554	116.285	133.884	7.06484	0.015619	7.93983	1860.24	234.292	7.87217	7.55274e-05	5.93345	901.33	151.906	7.24704	0.000342972	down	XLOC_047997		9	-	u
