# Supplementary material for: Transcriptomic Analysis of Long Non-Coding RNAs and Coding Genes Uncovers a Complex Regulatory Network That Is Involved in Maize Seed Development
Source: Genes (Basel). 2017 Oct 17;8(10):274. doi: 10.3390/genes8100274 (PMC5664124; doi:10.3390/genes8100274)
Supplement: Supplementary file 1 [file genes-08-00274-s001.zip › Supplementary files/File S7. Characteristics of mRNA identified in embryo.xls]

## Sheet: File S7
File S7 Characteristics of mRNA identified in embryo.
Transcripts	9DAP Embryo	15DAP Embryo	20DAP Embryo
AC148167.6_FGT001	47.3554	40.0691	16.5473
AC149475.2_FGT002	393.676	269.303	173.509
AC149475.2_FGT003	117.186	99.6642	60.4253
AC149475.2_FGT005	17.1889	14.3649	15.7836
AC149475.2_FGT007	6.44868	8.10082	3.82954
AC149818.2_FGT001	8.26218	17.1485	14.2661
AC149818.2_FGT004	421.48	237.556	191.379
AC149818.2_FGT005	5.43947	7.4406	4.22834
AC149818.2_FGT006	20.2688	27.5209	19.5397
AC149818.2_FGT007	3.96069	2.72279	1.32841
AC149818.2_FGT008	7.60965	7.71664	5.50116
AC149818.2_FGT009	0.112583	1.06052e-47	1.78649
AC149828.2_FGT002	51.0932	40.0496	35.9627
AC149828.2_FGT004	2.984e-07	0.97014	0.668224
AC149829.2_FGT002	51.3462	19.6754	437.368
AC149829.2_FGT003	45.9509	35.7627	31.9412
AC149829.2_FGT006	29.487	32.9775	34.3323
AC150739.3_FGT001	5.77855	4.71054	3.74049
AC152495.1_FGT002	0.767831	0.997476	2.66318
AC152495.1_FGT003	1.06904	1.64717	1.34299
AC152495.1_FGT010	1.3968	1.2167	1.68445
AC152495.1_FGT011	8.39983	4.22074	1.99012
AC152495.1_FGT012	2.65994	5.27566	1.86528
AC152495.1_FGT017	1.35666	0.679127	0.424855
AC155352.2_FGT010	2.05613	0.194382	2.54504
AC155376.2_FGT004	3.99032	3.61399	4.58967
AC155376.2_FGT005	2.67289	2.02087	3.19298
AC155377.1_FGT001	18.611	18.5634	18.489
AC155377.1_FGT002	9.51786	8.80386	5.41914
AC155390.2_FGT002	3.73176	3.56088	2.9315
AC155434.2_FGT003	0.150811	0.739137	5.06818
AC155434.2_FGT004	27.7953	21.5728	23.3171
AC155434.2_FGT005	0.381263	1.29953	2.69912
AC155434.2_FGT006	0.0249424	0.743743	9.14356e-08
AC155496.2_FGT009	33.6502	28.9714	27.8032
AC155610.2_FGT007	0.994546	0.176785	0.116395
AC155622.2_FGT001	30.5619	18.6619	22.8633
AC155622.2_FGT004	29.3771	18.5867	27.6487
AC155624.2_FGT006	6.8135	5.75779	5.57603
AC155624.2_FGT011	9.45764	17.6057	12.5051
AC159612.1_FGT007	5.5562	11.5208	10.1106
AC165178.2_FGT004	1.90598	2.54399	3.99299
AC166636.1_FGT007	4.42766	4.31935	9.05562
AC166636.1_FGT008	0.563302	0.459253	3.56476
AC166636.1_FGT009	0.638282	0.17743	0.272251
AC177850.2_FGT005	0.864972	0.911828	0.566798
AC177893.3_FGT006	0.418888	0.562715	0.121984
AC177897.2_FGT002	1.53043	1.31518	5.1652
AC177899.2_FGT009	1.50901	0.983787	1.31701
AC177908.3_FGT002	5.40479	8.59961	16.2517
AC177936.6_FGT008	20.5723	25.3659	34.3986
AC182482.3_FGT003	1.15438	0.361786	0.464962
AC182617.3_FGT001	34.0034	28.4721	24.9234
AC183315.4_FGT006	1.29647	1.57374	5.512
AC183372.4_FGT006	1.1344	1.04299	1.26255
AC183412.5_FGT005	0.461973	1.06084	0.446884
AC183914.3_FGT004	0.268716	0.592035	7.17446e-88
AC183928.4_FGT001	1.4198	1.66155	1.56327
AC183932.3_FGT007	7.75617	25.0166	20.0105
AC183950.2_FGT005	2.03827	1.84845	0.538423
AC184130.4_FGT012	3.58302	2.3559	3.45103
AC184169.3_FGT001	13.0612	9.24438	8.32365
AC184699.3_FGT005	0.858366	1.35519	1.13812
AC185226.4_FGT001	23.2877	18.5354	23.9326
AC185254.4_FGT002	3.52621	0.925239	1.42109
AC185300.4_FGT002	4.0847	3.84482	18.4176
AC185415.3_FGT005	1.42927	1.48247	0.71176
AC185466.3_FGT001	1.59746	2.44753	2.97452
AC185471.3_FGT005	3.2716	1.24343	1.97407
AC185473.3_FGT005	0.343543	0.00317827	0.696579
AC185487.4_FGT001	2.53388e-17	0.548126	1.17545e-35
AC185501.3_FGT006	7.78764	10.6081	8.88329
AC185623.4_FGT010	0	0.841641	1.63834
AC186147.3_FGT008	5.17813	1.87718	0.109994
AC186156.3_FGT005	6.4559e-09	5.27879e-14	14.1286
AC186233.3_FGT007	0.568298	0.25001	0.685825
AC186284.3_FGT007	3.45993	2.43329	1.18934
AC186433.4_FGT001	1.05055	0.616445	0.381668
AC186512.3_FGT007	6.07196	9.52206	4.48555
AC186577.3_FGT006	0.146099	0	0.956933
AC186592.3_FGT002	2.6566	3.2546	2.47296
AC186603.6_FGT003	1.28575	0.0504792	0
AC186606.4_FGT003	0.425355	1.05394	0.329701
AC186669.3_FGT002	2.54881	1.80734	1.35455
AC186807.4_FGT002	2.32585	3.78289	1.38218
AC186905.3_FGT013	0.396137	0.577745	0.963688
AC187065.3_FGT003	1.02355e-07	0	1.51995
AC187080.3_FGT006	3.59775	1.91625	1.20904
AC187080.3_FGT007	0.80738	0.906453	0.530077
AC187098.4_FGT011	14.6949	9.55368	6.41385
AC187157.4_FGT002	19.8798	15.7223	15.167
AC187157.4_FGT005	0.493108	1.07042	2.30637
AC187207.3_FGT006	3.07631	1.9664	2.27705
AC187262.4_FGT007	182.416	724.713	627.229
AC187551.3_FGT002	7.69268	10.1357	3.83004
AC187560.5_FGT003	0	0	1.43572
AC187567.4_FGT004	2.07753	2.0258	1.83686
AC187782.4_FGT009	0	0	1.00715
AC187891.3_FGT006	2.53215	0.996844	0.395898
AC187899.3_FGT002	4.40964	0	0
AC187901.4_FGT004	0	0.524042	0
AC187903.3_FGT004	0	1.12397	0
AC188003.3_FGT012	22.4458	0.763313	0
AC188023.3_FGT005	58.3132	100.334	62.8176
AC188735.3_FGT001	0	0.576025	0
AC188752.3_FGT008	1.46818	2.14422	1.9303
AC188753.3_FGT004	0.305723	0.518969	0.169305
AC188831.3_FGT005	9.54569	13.9356	12.747
AC188838.3_FGT005	19.5785	9.09668	14.0006
AC189750.4_FGT004	27.3152	5.80969	4.73118
AC189795.3_FGT001	4.43661	2.56786	1.70955
AC189879.3_FGT003	15.7387	18.5531	18.0538
AC190576.2_FGT002	0.615052	3.75157	0
AC190609.3_FGT002	481.433	373.305	435.85
AC190609.3_FGT003	18.7465	19.864	15.0599
AC190609.3_FGT004	4.77626	4.25209	2.03667
AC190613.3_FGT001	0.670368	0.363743	0.0629781
AC190623.3_FGT001	0.845953	0.107397	0
AC190628.4_FGT007	22.1698	15.6945	14.6216
AC190636.3_FGT005	6.93112	2.92499	5.76946
AC190652.3_FGT001	0.349056	0.0716197	0.793639
AC190743.3_FGT012	24.6528	4.24579	11.2477
AC190750.2_FGT014	31.1503	25.9941	21.6764
AC190788.2_FGT005	4.26378	5.20041	6.5929
AC190792.2_FGT006	2.37842	2.15102	2.0054
AC190816.3_FGT007	3.90105	5.0356	3.75116
AC190885.4_FGT006	2.21046	3.80118	18.2888
AC190909.3_FGT004	81.8307	92.9604	60.0963
AC190915.3_FGT007	13.5181	8.59191	5.76302
AC190922.3_FGT007	0	0	0.863575
AC190933.3_FGT004	5.16973	8.77244	9.29241
AC190985.3_FGT006	1.74619	1.03014	1.32941
AC190999.2_FGT004	13.8892	10.5304	8.75131
AC191009.3_FGT004	5.52141	6.35342	10.3003
AC191012.2_FGT001	0.214975	0.227057	6.94157
AC191048.2_FGT006	6.35196	7.26044	0.952398
AC191069.3_FGT004	16.6538	6.46476	15.0694
AC191113.2_FGT002	12.8627	18.286	11.1298
AC191246.3_FGT006	3.01505	1.50546	1.7402
AC191251.3_FGT005	6.16144	4.57693	2.45734
AC191283.3_FGT004	2.13086	2.03151	2.29421
AC191297.3_FGT004	0.396137	0.577745	0.963688
AC191401.3_FGT009	0.400841	0.514115	1.17114
AC191526.3_FGT004	0.359092	1.02618	0.385235
AC191534.3_FGT003	2.26896	0.714159	0.0200754
AC191589.3_FGT003	3.79502	1.37675	5.48629
AC191622.3_FGT005	1.3558	1.99755	0.908652
AC191771.3_FGT008	68.2473	44.8358	21.9649
AC191961.3_FGT009	0.000400035	4.41386	7.83018e-05
AC192175.3_FGT001	0.693123	5.29269e-08	0
AC192240.3_FGT005	0	0.588295	0
AC192244.3_FGT007	0.778496	0.792114	0.373511
AC192362.3_FGT002	3.99993	4.3881	1.93161
AC192362.3_FGT003	6.10076	7.62524	3.78965
AC192367.2_FGT002	3.66864	4.75518	7.90777
AC192451.3_FGT001	10.5703	16.6632	8.36422
AC193324.3_FGT002	0.958787	1.30163	2.77886
AC193379.3_FGT001	0.154304	0.209518	0.628809
AC193466.3_FGT001	0.1368	0.647899	0.144237
AC193479.2_FGT002	1.19372	0.832448	0.364193
AC193500.3_FGT003	4.31833	5.17981	3.8307
AC193632.2_FGT002	0.198412	0.0254711	0.854183
AC193658.3_FGT001	1.66062e-65	0	7.27328
AC193754.3_FGT008	5.68525	4.86522	6.34948
AC193756.3_FGT001	2.01011	0.926108	0
AC194005.3_FGT004	1.24062	1.28043	0
AC194022.3_FGT013	10.5547	11.6043	32.9087
AC194039.4_FGT009	0.157416	0.585948	0
AC194056.3_FGT008	0	0	1.54438
AC194103.3_FGT006	0.238984	1.84074	0
AC194112.3_FGT001	18.0928	13.662	7.12232
AC194133.3_FGT004	2.38532e-37	0.448785	0.634884
AC194158.3_FGT005	0.308031	1.75517	0.545925
AC194163.3_FGT003	0.147229	0.314229	2.25238
AC194259.3_FGT001	0.589166	1.50517	0.490709
AC194264.3_FGT006	13.8718	15.1928	15.7316
AC194298.3_FGT005	1.2231	0	2.68589
AC194341.4_FGT002	89.9698	107.301	69.2559
AC194341.4_FGT004	3.59916	3.8455	2.25372
AC194357.3_FGT003	0.901431	0	0
AC194405.3_FGT021	0.676047	0.604637	0.762782
AC194425.3_FGT005	2.51997	0.853195	2.21092
AC194591.2_FGT005	1.23434	1.44624	0.876237
AC194666.2_FGT010	0.41802	0.817993	0.637446
AC194828.3_FGT012	0	3.46018	0
AC194863.3_FGT007	0.793616	2.37933	0.816737
AC194914.3_FGT002	17.4665	12.7211	8.19148
AC194965.4_FGT001	5.12117	5.88317	7.19404
AC194965.4_FGT004	0	0	1.7023
AC194970.5_FGT001	13.572	24.4357	12.2349
AC194970.5_FGT002	14.1935	17.8293	7.84874
AC194970.5_FGT004	11.8148	11.1178	10.3071
AC194970.5_FGT005	25.0955	15.6319	18.6799
AC194970.5_FGT009	52.4677	48.9836	26.4954
AC194974.3_FGT005	0.108388	0.229761	1.72348
AC194980.3_FGT002	7.34032	1.54064	0.325544
AC195058.3_FGT003	0	0.533083	0
AC195135.3_FGT002	0	1.20904	0
AC195147.3_FGT008	0.706246	2.28355	1.68367
AC195154.3_FGT004	11.8478	11.7227	10.6718
AC195172.3_FGT001	4.95665	4.51836	3.52686
AC195320.3_FGT003	0.518386	0.218674	0.48296
AC195331.3_FGT008	2.75908	2.31322	3.94414
AC195340.3_FGT001	898.818	568.462	369.348
AC195340.3_FGT002	145.642	145.057	113.22
AC195340.3_FGT005	2.31835	1.81012	2.11877
AC195347.4_FGT004	16.8437	8.40836	7.51816
AC195389.3_FGT001	8.28835e-28	0.359375	1.26454
AC195402.3_FGT001	0.139341	0.814881	0
AC195484.3_FGT003	1.1514	0.383899	0.80845
AC195485.3_FGT002	1.00322	0.292367	0.481003
AC195587.4_FGT004	1.50988	2.39833	2.15904
AC195608.3_FGT005	0.462118	0.681164	0.336597
AC195785.3_FGT004	0.598439	0.490266	0.735219
AC195796.3_FGT001	0	0.617908	1.2723
AC195798.3_FGT001	0	0	0.865277
AC195860.3_FGT002	2.05047	1.6831	0.624355
AC195860.3_FGT005	19.1123	19.8603	16.5898
AC195860.3_FGT006	19.8001	17.0406	27.6409
AC195864.3_FGT017	0.899244	0.75618	0.724826
AC195874.2_FGT002	58.3127	49.8488	68.3
AC195914.2_FGT002	0.136102	6.15254e-17	0.676002
AC196059.3_FGT003	1.21744	2.27302	0.68317
AC196066.3_FGT003	10.363	7.21099	6.42312
AC196090.3_FGT006	16.6022	47.711	31.2232
AC196154.3_FGT014	0	0.649995	0.566748
AC196156.3_FGT003	48.5975	35.6005	64.9689
AC196170.2_FGT003	3.04189e-107	0.812173	0
AC196202.3_FGT007	1.99265	3.25	2.26383
AC196278.2_FGT003	23.7242	5.09793	7.69892
AC196278.2_FGT004	11.6181	2.70519	4.22295
AC196278.2_FGT005	0.940044	1.30296	0.862266
AC196417.3_FGT008	15.942	0	0.511875
AC196426.3_FGT007	43.3573	56.1851	44.2154
AC196465.3_FGT006	8.60018	8.81236	6.43143
AC196475.3_FGT004	31.4027	7.79582	9.98644
AC196475.3_FGT005	42.9993	58.5108	58.9579
AC196489.3_FGT002	174.968	158.009	151.583
AC196575.3_FGT007	0.637583	0.294018	0.625162
AC196637.2_FGT002	0.346219	0.255088	0.999796
AC196642.4_FGT003	0.000389926	0.624031	0
AC196726.2_FGT001	0	0	3.52894
AC196961.2_FGT003	42.6599	3.46027	14.0557
AC197013.3_FGT003	45.7801	24.8273	41.4779
AC197029.3_FGT003	14.0665	7.77592	4.04615
AC197047.3_FGT001	1.84844	2.27198	0.814706
AC197056.3_FGT005	15.8851	22.3481	11.9173
AC197118.3_FGT005	14.4202	11.0544	10.3734
AC197122.3_FGT003	14.9571	16.5392	15.6987
AC197146.3_FGT001	7.20764	2.00074	3.35785
AC197242.3_FGT001	0.43805	0	1.40004
AC197246.3_FGT001	28.3111	30.0559	18.2292
AC197246.3_FGT003	67.6362	53.8833	56.5651
AC197545.3_FGT002	17.2978	9.32617	10.9624
AC197555.3_FGT008	16.5282	16.4444	11.3804
AC197578.4_FGT001	10.6324	10.8216	9.81962
AC197672.3_FGT002	359.764	282.15	180.161
AC197699.3_FGT003	3.34761	3.26137	4.30805
AC197705.4_FGT001	96.6573	11.3288	40.9728
AC197705.4_FGT003	4.97398	95.0856	70.3607
AC197705.4_FGT004	1.07204	0.25269	0
AC197705.4_FGT006	26.7889	23.6423	28.2893
AC197705.4_FGT007	49.9997	37.5407	31.9481
AC197705.4_FGT011	3.0978	3.67175	2.46079
AC197717.3_FGT002	51.9232	35.7012	18.9926
AC197757.3_FGT002	0	1.00104	0
AC197758.3_FGT004	1.60754	0	1.22249
AC197764.4_FGT003	3.13391	10.2275	7.85746
AC198169.4_FGT004	31.6542	43.8475	48.2037
AC198206.5_FGT001	0.967184	0.412473	0.253808
AC198230.4_FGT003	1.12727	0	0.817004
AC198353.5_FGT004	3.64428	5.51265	4.95623
AC198361.3_FGT004	28.5677	18.9092	18.3075
AC198366.3_FGT004	1.96437	3.62432	13.5087
AC198393.3_FGT001	0	0	0.70467
AC198418.3_FGT005	14.9133	16.9682	11.8103
AC198481.3_FGT004	75.695	67.6254	53.3424
AC198518.3_FGT002	2.29007	3.79887	1.80243
AC198518.3_FGT003	13.9836	9.66717	4.80445
AC198700.2_FGT004	2.75773	0	0.0820737
AC198725.4_FGT004	1.48376	2.28503	2.85891
AC198725.4_FGT007	8.71265	7.87502	8.46199
AC198725.4_FGT009	0	0	0.509593
AC198871.3_FGT002	0.398179	0.289713	0.686755
AC198923.4_FGT002	2.168	4.94178	2.29327
AC198937.4_FGT003	0.0542581	0.1686	2.22836
AC198940.4_FGT008	0.926965	0.375346	0.555412
AC198982.3_FGT006	10.3988	9.36878	6.68861
AC199001.3_FGT005	72.5174	63.9678	59.6232
AC199039.3_FGT003	1.42485	3.5351	2.23216
AC199043.2_FGT002	0	3.64113	5.36367
AC199067.2_FGT004	5.77174	4.2539	3.82869
AC199068.2_FGT017	2.92361	2.67507	2.92942
AC199175.2_FGT003	0.749069	0.735889	0.0949
AC199315.4_FGT001	42.5872	43.5652	86.7333
AC199363.4_FGT003	9.05966	10.383	8.53388
AC199384.3_FGT002	1.12089	1.26187	0.980288
AC199481.3_FGT001	0.289543	0.802609	0.0960442
AC199526.5_FGT001	2.03928e-21	0.0381109	2.43788
AC199526.5_FGT002	57.186	96.7659	751.115
AC199526.5_FGT003	5.29836	6.47434	4.35127
AC199541.4_FGT007	1.55806	1.13383	0.384812
AC199571.3_FGT004	10.6283	9.26142	2.52643
AC199632.4_FGT007	0.788473	0.513977	0.750814
AC199765.4_FGT008	3.42983	5.94451	49.0507
AC199782.5_FGT001	37.826	28.9305	45.4385
AC199782.5_FGT002	110.954	116.542	123.213
AC199782.5_FGT003	3.06792	1.59452	2.04144
AC199790.4_FGT013	0.326897	0.787417	0
AC199820.4_FGT006	1.96291	0.209031	0.310194
AC199843.4_FGT007	0.912788	0.677724	0.419568
AC200045.3_FGT006	5.39849	4.36833	3.21681
AC200047.3_FGT004	0.208756	0.590898	0
AC200057.4_FGT007	2.64723	2.80821	0.438566
AC200178.2_FGT003	0.505845	0	0
AC200210.1_FGT006	6.87271	5.35076	5.25229
AC200287.4_FGT006	0.642776	1.3553	0.351076
AC200725.4_FGT003	0.232822	0.421242	2.39597
AC200739.5_FGT001	0	0	3.44935
AC200753.3_FGT003	1.46537	2.41385	1.28245
AC200881.4_FGT007	0.291177	0.58406	0.345776
AC201815.4_FGT001	3.85745	2.57361	2.62772
AC201977.3_FGT005	0	1.04278	0.120315
AC202011.3_FGT010	0.247803	10.1824	19.5352
AC202073.4_FGT001	2.83562	3.43553	3.75859
AC202076.3_FGT009	0.390175	0	0.735422
AC202129.3_FGT001	0.461226	0.920367	0
AC202181.3_FGT010	1.77268	1.26473	1.68723
AC202185.4_FGT004	0.0934127	0.296436	3.25868
AC202391.4_FGT002	2.18452	3.23461	1.52107
AC202417.5_FGT002	1.27051	0	0.591398
AC202435.3_FGT001	8.17707	6.65889	6.67395
AC202439.3_FGT001	0.69325	0.262049	0.161257
AC202567.4_FGT004	0.503655	0.152562	0.129461
AC202707.3_FGT002	0.891468	0.0779909	9.7863e-24
AC202855.3_FGT004	1.06305	0.267995	0.159515
AC202864.3_FGT002	12.9408	15.0953	9.10054
AC202915.3_FGT002	21.4674	24.9489	13.2262
AC202950.3_FGT008	0.474415	1.54674	0.0357948
AC203019.3_FGT001	0.175174	0.870884	0
AC203031.3_FGT002	12.8331	7.92714	9.13906
AC203048.3_FGT001	1.36532	1.25437	0
AC203173.3_FGT004	347.877	277.93	348.931
AC203253.4_FGT001	0.331697	1.86264	0.679493
AC203294.3_FGT008	0	1.34731	0
AC203294.3_FGT012	7.15624	1.36576	0.491134
AC203307.4_FGT001	7.03612	2.72265	7.89926
AC203359.3_FGT001	0	0.57235	0
AC203366.4_FGT001	22.7262	21.3996	16.734
AC203424.3_FGT001	29.6999	23.8884	25.8621
AC203531.3_FGT002	0.741734	2.32543	0.297961
AC203535.4_FGT001	51.9784	38.0912	46.3136
AC203535.4_FGT002	18.357	13.8942	30.8115
AC203535.4_FGT004	1.54819	3.83549	0.827299
AC203535.4_FGT006	0.780845	1.35768	0.430311
AC203535.4_FGT007	9.57135e-05	7.43496e-22	1.29503
AC203570.4_FGT005	16.1345	15.3517	10.0958
AC203571.3_FGT001	1.52688	1.07912	3.07653
AC203672.3_FGT001	0	0.510898	0
AC203748.3_FGT002	0.67917	6.83069e-08	0.288355
AC203752.5_FGT002	29.5354	12.1573	32.0062
AC203753.4_FGT006	22.9767	20.4823	14.1228
AC203753.4_FGT007	2.56588	4.65862	3.26185
AC203754.4_FGT008	2.62567	2.49667	5.09183
AC203761.3_FGT002	12.5266	5.42967	7.6982
AC203777.3_FGT001	0	0.905917	0.577759
AC203841.3_FGT002	3.90373	2.63611	3.30101
AC203841.3_FGT009	21.9627	24.0025	27.1459
AC203862.4_FGT002	9.04897	9.65378	5.85448
AC203865.3_FGT001	13.5311	11.1427	3.42339
AC203966.5_FGT003	1.02948	0.728466	2.02652
AC203966.5_FGT005	4.46961	1.39856	16.0241
AC203972.3_FGT003	0.241594	0.123192	0.931192
AC203985.4_FGT001	5.98524	8.68558	16.9914
AC203985.4_FGT005	64.7207	66.6792	31.9816
AC203989.4_FGT001	81.8337	40.4068	18.8806
AC204007.3_FGT008	21.4889	10.1015	2.10453
AC204035.3_FGT003	0.706093	0.506876	0.354776
AC204050.4_FGT006	1.38548	4.16321	24.1099
AC204070.3_FGT004	6.61617	6.38279	5.14758
AC204231.3_FGT010	0.167074	0.381137	0.711434
AC204254.3_FGT001	4.08808	8.71982	16.3762
AC204271.3_FGT003	0	0.164462	1.92017
AC204277.3_FGT006	4.21137	6.08933	6.47255
AC204292.4_FGT002	4.94899	6.47641	3.85364
AC204306.3_FGT007	1.18778	0.452555	0
AC204351.3_FGT004	0.084031	0.797376	0
AC204359.3_FGT005	3.60193	3.19933	10.0222
AC204381.3_FGT001	5.74996	5.57084	6.26295
AC204472.3_FGT002	2.43593	1.28372	1.50287
AC204502.4_FGT006	18.3568	11.6091	0.642801
AC204519.3_FGT003	0.146389	0.713921	0.464414
AC204530.4_FGT002	22.5885	16.7856	14.171
AC204530.4_FGT003	0.335384	0.594472	0.595915
AC204530.4_FGT006	6.8432	8.26824	4.12126
AC204539.4_FGT001	1.3574	0.71986	0.854121
AC204539.4_FGT002	12.0396	13.6084	11.6555
AC204539.4_FGT003	5.84983	8.46394	4.18358
AC204540.3_FGT001	0.145028	0.737589	4.87534e-46
AC204563.3_FGT011	0.399378	0	0.751522
AC204581.3_FGT003	0	0	5.19612
AC204662.3_FGT005	1.29628	0.451114	0.105347
AC204710.4_FGT003	0.168437	0.334786	1.43674
AC204711.3_FGT002	117.184	143.558	70.2178
AC204711.3_FGT003	37.5641	30.1627	36.0754
AC204712.3_FGT002	42.697	41.6226	27.3146
AC204763.2_FGT001	9.10771	1.30924	1.13483
AC204845.3_FGT008	10.6851	2.71653	3.64608
AC204868.3_FGT004	5.47963	1.58968	0.924262
AC205008.4_FGT002	1.62818	2.70214	1.51719
AC205057.3_FGT002	24.5731	15.4648	15.1816
AC205057.3_FGT004	0.1071	2.86367	0.267605
AC205078.3_FGT009	0	0.661338	0
AC205122.4_FGT003	5.88333	10.2434	13.0521
AC205175.3_FGT002	1.07967	0	0.8003
AC205250.3_FGT006	1.56191	1.77342	1.04655
AC205274.3_FGT001	0	0	2.05489
AC205320.3_FGT004	8.07646	7.33478	2.71606
AC205324.3_FGT003	0.347809	1.0369	0.593923
AC205326.3_FGT002	4.8727	6.90984	4.37822
AC205362.4_FGT002	0.90858	1.20221	2.62525
AC205376.4_FGT008	3.56391	6.18686	9.9364
AC205413.4_FGT003	0.050878	0.0254077	0.977273
AC205419.3_FGT001	35.566	49.6817	31.6201
AC205471.4_FGT003	0.201463	0.234782	1.36417
AC205471.4_FGT007	32.222	4.91194	3.74657
AC205471.4_FGT008	9.17689	13.6707	2.56316
AC205484.3_FGT005	0.686267	0.931137	0.0716978
AC205485.3_FGT011	1.1969	0.721027	0.270468
AC205500.3_FGT002	0.431737	1.6316	0.410535
AC205521.3_FGT003	47.6258	57.8772	45.713
AC205534.3_FGT002	0.923163	0	2.06296e-10
AC205562.3_FGT002	1.08551	0.619099	6.30733
AC205574.3_FGT006	47.0935	23.713	11.7791
AC205608.4_FGT004	5.6094	6.35266	20.5246
AC205673.3_FGT006	5.31993	5.43047	4.34007
AC205677.3_FGT001	14.3556	15.4565	17.5522
AC205703.4_FGT001	5.88678	4.16465	4.2669
AC205703.4_FGT002	80.2249	82.1382	38.4213
AC205703.4_FGT005	2.96644	5.95541	4.57984
AC205703.4_FGT006	16.7406	14.794	93.2485
AC205703.4_FGT010	11.3558	13.1121	15.6282
AC205725.3_FGT010	8.7813	8.94701	13.0674
AC205730.3_FGT002	26.421	22.9399	24.8144
AC205735.3_FGT006	3.5455	2.19841	2.77468
AC205834.3_FGT003	1.64017	2.28333	1.58904
AC205886.3_FGT001	0.962863	0.902509	2.45167
AC205888.4_FGT004	2.20857	2.8524	2.06122
AC205976.3_FGT004	5.71088e-22	0.615443	0
AC206030.4_FGT001	1.23688	0.667094	0.260115
AC206165.3_FGT009	0	0	0.51161
AC206184.4_FGT002	0.543763	3.81027	20.9895
AC206201.3_FGT004	5.51981	7.54642	23.021
AC206217.2_FGT006	0	0	2.45996
AC206223.3_FGT001	5.35832	6.31048	7.22864
AC206223.3_FGT006	5.21317	4.87313	7.69993
AC206223.3_FGT007	0.878522	0.0995347	3.02724e-60
AC206223.3_FGT010	7.32448	2.04618	3.12388
AC206259.3_FGT003	22.3455	21.238	20.8827
AC206265.3_FGT006	0.753927	0.797567	1.59818
AC206425.3_FGT002	0.651168	27.7234	193.706
AC206425.3_FGT004	0.965037	1.60232	0.581751
AC206642.4_FGT001	193.218	144.175	196.782
AC206764.4_FGT001	2.69197	2.3685	1.11672
AC206768.3_FGT005	0.305695	0.577299	0
AC206788.3_FGT015	0.642393	0.364345	2.8838
AC206840.3_FGT002	19.9702	15.9429	14.2737
AC206901.3_FGT005	1.33847	0.637141	11.783
AC206941.2_FGT002	3277.89	5239.74	3029.53
AC206951.3_FGT016	1.1214	3.12371	26.8801
AC206951.3_FGT017	5.78925	46.7115	34.3102
AC206968.3_FGT003	63.6743	42.4388	46.9029
AC206989.4_FGT002	18.3844	26.4098	18.0363
AC207043.3_FGT002	0.151095	0.151358	5.01839
AC207205.3_FGT004	3.46039	2.73569	0.645202
AC207231.3_FGT001	6.50321	9.59978	4.89527
AC207254.3_FGT005	1.03124	0.931746	0.68985
AC207265.3_FGT002	8.07143	4.80307	6.89931
AC207321.3_FGT003	3.91802	3.32073	2.03526
AC207342.3_FGT007	8.5835	7.07169	3.81288
AC207342.3_FGT008	3.98871	7.38393	20.7219
AC207347.3_FGT005	1.67039	1.69434	2.96281
AC207533.2_FGT002	13.5113	14.1341	13.1313
AC207619.3_FGT001	0.215714	1.3655	2.2313
AC207628.4_FGT002	0.582017	4.1813e-05	8.64327
AC207628.4_FGT003	2.11677	1.11475	0.98215
AC207628.4_FGT005	0.619942	0	0.138786
AC207628.4_FGT009	6.10313	12.1478	13.6516
AC207628.4_FGT010	2.7101	3.73276	2.11596
AC207628.4_FGT011	11.7129	24.0898	22.0367
AC207652.3_FGT001	5.41049	6.91989	9.86942
AC207656.3_FGT002	8.3307	7.6107	6.75779
AC207722.2_FGT009	0.809915	0.252166	0.166529
AC207728.2_FGT003	1.57528	1.54891	2.27327
AC207755.3_FGT005	1.45245	2.9651	4.23377
AC207756.3_FGT001	3.47827	2.34374	1.25359
AC207767.2_FGT001	1.16579	2.17101	0.432645
AC207888.3_FGT009	0.310354	0.54727	0.164077
AC207890.3_FGT002	70.2331	68.833	105.292
AC208023.3_FGT001	198.843	207.515	283.979
AC208110.2_FGT001	0.147452	0.405304	0.681301
AC208110.2_FGT006	12.591	4.88382	4.3727
AC208110.2_FGT007	4.16171	4.1051	8.89333
AC208113.3_FGT005	6.51987	7.33599	2.89134
AC208113.3_FGT009	0	1.5824	16.1424
AC208201.3_FGT001	15.9709	15.1758	20.1488
AC208201.3_FGT002	13.2766	10.9238	13.5959
AC208204.3_FGT006	80.968	1297.79	321.869
AC208327.4_FGT003	57.2301	50.1946	47.5538
AC208327.4_FGT006	19.9853	14.9482	8.68432
AC208341.4_FGT005	17.254	18.1402	17.1855
AC208341.4_FGT006	1.12521	1.01318	1.8382
AC208341.4_FGT008	1.56401	0.481354	1.56266
AC208346.3_FGT004	17.6576	13.9011	9.89658
AC208348.3_FGT012	3.62182	2.22219	1.38184
AC208358.3_FGT005	0.641035	0.336427	0.0793564
AC208436.3_FGT007	11.1937	13.1405	6.5961
AC208440.3_FGT003	22.3471	16.2793	15.6463
AC208539.3_FGT002	0.691397	0.258639	0.199394
AC208571.4_FGT001	6.72179	6.98256	6.08225
AC208711.3_FGT005	1.78217	2.21707	1.97273
AC208860.3_FGT002	0.545923	0.570316	0.0769206
AC208892.3_FGT005	0.40253	0.270159	0.603619
AC208897.3_FGT003	4.2553	2.48203	1.6678
AC208897.3_FGT004	0.96574	0.52923	8.65814
AC208916.3_FGT003	1.62324	1.29099	0.645005
AC209050.3_FGT003	0.233377	0.382081	12.6446
AC209177.3_FGT001	12.9309	17.6986	11.5578
AC209206.3_FGT004	7.08717	0.719839	0.753825
AC209206.3_FGT011	19.92	15.417	18.7547
AC209206.3_FGT014	5.21364	0.494675	0
AC209208.3_FGT001	6.10496	4.16464	6.53549
AC209208.3_FGT002	51.7753	218.835	118.046
AC209208.3_FGT004	0.580226	0.307193	0.955796
AC209208.3_FGT005	23.865	13.2759	14.8969
AC209212.3_FGT005	1.41994	0.760442	0.793922
AC209242.3_FGT003	21.2063	15.5423	12.2181
AC209257.4_FGT003	2.99306	1.38267	0.944866
AC209257.4_FGT006	1.06305	0.422848	0
AC209257.4_FGT008	7.8114	19.2572	13.5924
AC209356.4_FGT001	4.22679	0	0
AC209364.3_FGT004	1.03753	0.965821	0.561556
AC209364.3_FGT009	2.97251	2.13269	0.387359
AC209374.4_FGT002	15.5502	9.91172	12.4754
AC209460.3_FGT002	25.7713	26.2657	26.2123
AC209624.2_FGT001	1.11384	0.200718	0
AC209624.2_FGT003	1.2068	0.0580549	0
AC209626.2_FGT013	12.8626	9.17827	5.98091
AC209647.2_FGT001	0.729147	0.390523	0.200762
AC209664.3_FGT002	4.65262	3.6752	5.05141
AC209704.3_FGT003	0.655317	0.828851	0.570881
AC209705.3_FGT004	17.5721	10.2088	10.1424
AC209718.1_FGT009	2.51131	1.46154	1.36701
AC209729.3_FGT003	0.127065	0.634503	0.664068
AC209784.3_FGT007	13.2162	252.34	66.9889
AC209784.3_FGT011	2.26377	0.754706	1.50815
AC209810.3_FGT002	3.5396	5.56854	15.6347
AC209811.3_FGT001	0	0.554474	0
AC209819.3_FGT005	0.238837	1.23992	5.26124
AC209819.3_FGT008	0.716535	1.5859	0.586503
AC209819.3_FGT009	0.178319	3.1856	2.18496
AC209819.3_FGT012	30.0404	24.7475	14.0184
AC209835.4_FGT004	12.6685	12.5461	11.0076
AC209845.4_FGT010	0.592275	1.89641	1.72826
AC209858.4_FGT002	30.0527	25.8299	21.8178
AC209858.4_FGT004	23.7391	17.89	11.0373
AC209877.3_FGT002	16.3132	8.13095	9.54977
AC209898.2_FGT004	7.46323	4.75684	3.88416
AC209987.4_FGT002	18.287	7.82146	8.41749
AC209987.4_FGT010	2.14426	9.18554	144.693
AC210001.3_FGT010	1.806	0.865154	2.36787
AC210003.2_FGT004	553.288	793.601	248.165
AC210013.4_FGT003	5.65291	19.3729	33.679
AC210013.4_FGT008	15.0909	12.3747	10.8761
AC210013.4_FGT009	6.39762	9.32739	7.44194
AC210013.4_FGT011	16.5581	16.1837	17.3788
AC210013.4_FGT012	3.98484	6.23591	10.7411
AC210013.4_FGT013	1.57047	1.14347	1.08899
AC210013.4_FGT014	3.28254	1.68323	3.49275
AC210013.4_FGT016	92.9817	68.7424	74.4924
AC210013.4_FGT018	9.38244	23.9904	14.5975
AC210013.4_FGT019	236.688	168.244	187.973
AC210023.3_FGT014	10.4705	10.1943	7.09437
AC210023.3_FGT015	22.762	20.4554	5.27364
AC210035.3_FGT002	0	0.138651	0.982474
AC210050.3_FGT006	0.297669	0.694734	0.0069965
AC210158.3_FGT003	0.818965	1.91684	2.38263
AC210158.3_FGT004	1.45491	1.58532	0.777465
AC210163.3_FGT005	0	0.645166	8.20431
AC210168.4_FGT003	0.37242	1.42234	2.91452
AC210169.3_FGT002	4.3451	3.29822	3.8692
AC210173.4_FGT002	19.7457	16.8929	21.9829
AC210173.4_FGT005	5.75338	10.4868	12.5845
AC210193.4_FGT002	2.76287	1.85061	3.91615
AC210199.4_FGT003	5.46458	2.16697	3.63078
AC210202.3_FGT008	0.964207	0.585466	0.779774
AC210204.3_FGT002	51.0741	61.3046	67.9568
AC210280.4_FGT002	0.578107	0.295437	0.355148
AC210303.3_FGT001	9.26638	11.3765	6.6583
AC210314.3_FGT006	15.8933	16.6019	13.6497
AC210413.3_FGT005	0.562738	0	0
AC210517.3_FGT003	0.591478	0.60735	2.20904
AC210595.3_FGT004	0.478501	0.768959	1.14694
AC210598.3_FGT003	1.41067	1.22185	0.78387
AC210616.4_FGT005	2.65535	6.65378	9.73729
AC210669.3_FGT001	18.403	119.881	11.0733
AC210727.4_FGT002	1.47854	2.04269	1.95829
AC210816.3_FGT006	19.6608	15.9305	8.61538
AC210848.3_FGT004	3.48479	1.99358	3.06853
AC210892.4_FGT006	0	3.43822	8.06788
AC211164.5_FGT003	16.0821	20.191	17.7592
AC211164.5_FGT004	0.54239	1.41846	0.571948
AC211175.3_FGT005	14.3794	12.7906	7.7604
AC211190.4_FGT004	0.213466	0.562979	1.05253e-26
AC211250.4_FGT003	2.17571e-84	0.523872	9.28489e-48
AC211276.4_FGT008	4.07276	3.97548	4.64727
AC211349.4_FGT001	7.70168	8.96875	4.24586
AC211357.4_FGT004	8.58897	7.37528	10.1702
AC211390.3_FGT001	3.63026	5.24266	7.03639
AC211394.4_FGT004	38.1549	53.039	54.0563
AC211401.4_FGT003	9.86992	9.35327	8.97474
AC211471.3_FGT002	0	0.602974	0
AC211471.3_FGT003	1.16697	1.04361	0.252032
AC211474.3_FGT006	2.15934	1.12599	4.27661
AC211577.3_FGT002	0.813318	0.79622	0.850809
AC211652.4_FGT001	1.29665	4.45812	2.35071
AC211652.4_FGT002	12.1511	6.95708	8.07489
AC211707.4_FGT003	4.11529	4.29049	3.07138
AC211737.3_FGT012	20.3029	10.9478	15.8699
AC211749.4_FGT007	1.01141	0.92192	5.63848
AC211887.3_FGT006	1.08678	0	0
AC211892.4_FGT002	5.85863	7.05011	4.78037
AC211972.4_FGT003	3.15881e-24	0.585255	0
AC211976.4_FGT002	0.50069	0.520335	0.765899
AC211996.4_FGT002	0.51619	0	0
AC212023.4_FGT006	1.3953	1.12944	0.963141
AC212035.3_FGT008	0.591955	0.324022	0.823588
AC212040.2_FGT006	0.47338	1.40926	1.0234
AC212068.4_FGT005	1.406	2.60762	8.019
AC212112.4_FGT002	39.5273	29.1383	34.7343
AC212187.4_FGT001	0	0.90265	2.08122
AC212219.3_FGT005	0	9.48545e-53	3.51429
AC212323.4_FGT010	0.829386	0.40412	0
AC212353.4_FGT004	40.5829	26.8146	13.7097
AC212449.4_FGT003	3.78124e-07	8.2581e-06	0.705979
AC212449.4_FGT007	0.355018	2.16977e-08	0.511461
AC212565.3_FGT001	309.488	146.167	97.9363
AC212565.3_FGT002	1.07301	1.87702	0.252281
AC212567.3_FGT003	2.82089	2.9316	1.59854
AC212570.3_FGT006	35.162	25.4377	20.1422
AC212575.3_FGT002	0.732421	0.36276	0.299366
AC212684.3_FGT012	2.10099	1.09194	1.49136
AC212728.3_FGT001	3.12457	4.75185	2.98734
AC212754.3_FGT004	15.0907	6.58222	0.489574
AC212835.3_FGT001	0.9609	0.650678	0.732857
AC212835.3_FGT007	10.4881	12.2102	14.4828
AC212835.3_FGT008	0	0.0785016	1.29602
AC212859.3_FGT007	25.462	20.7757	15.7207
AC212976.3_FGT003	0	0.297495	1.17025
AC213050.3_FGT001	2.45962	1.62115	1.63734
AC213050.3_FGT002	0	1.76604	1.06031
AC213099.3_FGT001	14.2406	13.793	11.5706
AC213099.3_FGT002	17.3063	14.5285	9.35762
AC213432.2_FGT004	66.2573	20.5721	10.0522
AC213463.3_FGT002	9.90591	11.1314	5.79044
AC213463.3_FGT004	5.66203	3.34848	4.33546
AC213463.3_FGT007	39.0273	36.3299	16.7866
AC213463.3_FGT009	0.763263	0.387089	0.259119
AC213521.3_FGT005	3.234	6.14657	12.6643
AC213600.3_FGT002	21.9826	22.901	20.8404
AC213612.3_FGT002	0.83756	0.988814	1.04017
AC213621.5_FGT002	3.10446	2.78577	1.58387
AC213621.5_FGT004	3.32625	9.9227	10.9576
AC213654.3_FGT001	22.8617	35.7987	27.0273
AC213654.3_FGT003	10.9024	9.39202	5.20261
AC213654.3_FGT004	0.311665	4.08456	5.51689
AC213654.3_FGT005	8.64573	7.29995	6.32033
AC213788.2_FGT004	1.1132	0.502322	0
AC213800.3_FGT001	0.496973	0.615505	0.831336
AC213884.3_FGT001	42.9662	54.8375	29.8461
AC213884.3_FGT002	2.26262	1.71747	0.337643
AC214119.3_FGT009	16.5339	14.19	15.4614
AC214144.3_FGT002	0.341477	0.238263	1.05886
AC214255.3_FGT008	0	0.765547	0
AC214266.3_FGT002	17.1868	12.3583	15.6526
AC214350.3_FGT007	68.6129	71.1258	72.2355
AC214359.3_FGT003	1.88017	1.36187	1.35973
AC214360.3_FGT001	0.435091	0.449831	1.61894
AC214437.4_FGT001	1.14353	0.171355	0.207956
AC214448.3_FGT007	9.22358	6.12048	13.9775
AC214503.3_FGT004	0	0.825101	0
AC214507.3_FGT001	7.93129	7.30495	5.44156
AC214524.3_FGT004	0	1.31483	2.75733
AC214534.3_FGT010	2.2189	1.56304	1.55384
AC214602.3_FGT012	9.31206	12.7697	11.572
AC214613.3_FGT003	0.775867	1.04106	0.393076
AC214635.3_FGT002	7.39406	8.90271	11.4635
AC214635.3_FGT006	9.11264	20.5008	58.8095
AC214640.3_FGT003	13.7499	6.44563	9.5274
AC214648.3_FGT001	3.75703	13.6179	2.79372
AC214648.3_FGT003	19.4966	20.7651	12.0518
AC214765.3_FGT001	0	0.465799	0.503378
AC214817.3_FGT004	11.1961	7.77158	3.64827
AC215181.3_FGT004	0.193025	0.797531	0.250067
AC215198.3_FGT002	1.88048	0.914167	0.97482
AC215201.3_FGT003	0.260773	0.460174	11.575
AC215201.3_FGT005	71.8602	72.3509	28.191
AC215201.3_FGT008	77.6807	45.9061	17.4138
AC215244.3_FGT002	96.3129	92.1574	77.8271
AC215260.3_FGT001	5.35312	5.14414	2.95567
AC215260.3_FGT004	7.97946	12.1737	10.4752
AC215309.3_FGT004	11.229	12.2737	8.30786
AC215605.2_FGT007	2.19266	2.35974	0.772636
AC215607.3_FGT004	0.533872	0.326598	0.369845
AC215690.3_FGT002	88.4699	111.216	118.413
AC215723.3_FGT001	4.35327	2.84795	4.47331
AC216010.3_FGT001	14.9258	15.9219	12.7758
AC216067.3_FGT002	82.1377	115.773	101.59
AC216235.2_FGT010	1.00208	1.11975	0.436284
AC216247.3_FGT001	3.80606	5.50592	2.25468
AC216247.3_FGT005	21.5112	18.8881	7.75663
AC216264.3_FGT001	2.00192	6.42097	10.6912
AC216722.2_FGT003	0	0.805371	1.09607e-07
AC216870.3_FGT005	5.68295	3.88774	3.46371
AC216871.3_FGT001	0.168636	1.39131	1.85668
AC216872.3_FGT002	0.528853	0.206095	0
AC216886.3_FGT002	1.62248	4.10238	2.77414
AC217050.4_FGT001	7.70831	17.597	13.9045
AC217050.4_FGT004	4.19286	5.11871	3.32783
AC217050.4_FGT006	227.513	125.113	93.779
AC217051.3_FGT005	1.44222	3.60311	0.495643
AC217121.3_FGT007	2.38226	2.13783	3.55096
AC217271.3_FGT001	18.8477	17.2534	15.4192
AC217271.3_FGT002	10.0628	8.29163	4.03533
AC217300.3_FGT005	2.51728	0.433235	1.41491
AC217358.3_FGT003	13.1088	12.7548	7.26596
AC217358.3_FGT005	236.892	166.515	86.4017
AC217358.3_FGT008	4.72896e-11	0.596123	0.313182
AC217358.3_FGT009	0.622333	0.000187692	0.00011814
AC217358.3_FGT010	3.03046	3.55091	1.86775
AC217358.3_FGT011	48.5279	66.2957	46.7187
AC217401.3_FGT001	2.87073	1.28611	2.86873
AC217401.3_FGT002	43.5427	38.1609	49.4547
AC217401.3_FGT003	3.49995	6.31878	25.1922
AC217415.3_FGT004	3.66994	6.06014	0
AC217499.3_FGT001	29.6504	37.1359	29.1003
AC217499.3_FGT003	2.20522	4.41717	0.934394
AC217553.3_FGT001	10.346	12.9141	13.0449
AC217553.3_FGT008	3.59086	4.0464	6.37479
AC217556.3_FGT003	16.683	15.9027	15.0801
AC217665.3_FGT005	18.2705	22.1264	45.7171
AC217811.3_FGT002	1.1657	1.31199	1.45462
AC217811.3_FGT003	0.876262	2.13558	0.704467
AC217840.3_FGT001	13.9131	16.2956	9.29017
AC217841.3_FGT001	0	0	4.71082
AC217842.3_FGT001	16.5867	16.086	14.8187
AC217887.3_FGT005	14.479	8.85018	9.87882
AC217897.3_FGT010	13.7911	10.9002	2.29139
AC217910.3_FGT004	0.240591	0.632748	8.37935
AC217947.4_FGT002	10.8027	12.8597	82.6286
AC217962.3_FGT005	10.8556	13.5149	13.5381
AC217965.2_FGT012	3.90648	1.7436	2.98978
AC217966.3_FGT007	0.135721	0.809685	0.0498766
AC217975.3_FGT001	0.275363	3.53193	3.01363
AC217977.3_FGT003	26.1431	21.1757	20.0983
AC217978.3_FGT001	11.9612	3.57935	4.56863
AC218035.3_FGT001	41.8713	54.3126	26.3649
AC218035.3_FGT004	35.977	35.8573	18.3183
AC218093.3_FGT005	1.87208	2.3831	1.92479
AC218148.2_FGT008	14.811	7.21937	4.91978
AC218457.2_FGT013	20.1197	19.0311	16.0153
AC218900.3_FGT001	3.27009	4.59285	11.0942
AC218957.3_FGT003	5.10828e-25	3.22729	2.18154e-35
AC218972.3_FGT001	26.6878	30.6061	20.0781
AC218972.3_FGT002	0.306218	0.81409	1.48879
AC218972.3_FGT004	21.9311	16.793	14.365
AC218972.3_FGT007	11.2301	3.72623	0.883397
AC218998.2_FGT003	3.04214	2.01666	1.90098
AC218998.2_FGT007	16.5841	17.6439	14.9947
AC219006.2_FGT006	2.16487	2.19267	1.88065
AC219006.2_FGT007	2.87646	1.32695	1.97137
AC219034.3_FGT002	1.806	0.865154	2.36787
AC219056.2_FGT004	0.478669	0.740326	2.93298e-06
AC219061.2_FGT007	10.657	10.0105	12.4766
AC219156.3_FGT002	0.288975	0.166855	1.03755
AC219190.3_FGT002	4.81634	3.03616	2.51885
AC220927.3_FGT001	0.397521	0.72729	0.24403
AC220927.3_FGT007	47.715	187.117	35.1777
AC220972.3_FGT001	4.36978e-84	0.707322	1.02251
AC220972.3_FGT002	0.921861	0.595644	0.21889
AC225147.4_FGT002	151.384	119.059	93.0932
AC225147.4_FGT003	29.018	26.2877	11.1613
AC225185.3_FGT004	14.1498	14.6593	10.9983
AC225193.3_FGT003	73.9339	44.183	38.7917
AC225193.3_FGT004	1.6078	1.59738	0.981271
AC225205.3_FGT003	30.3823	41.5312	19.6901
AC225225.2_FGT003	1.01564	0.500761	0.865666
AC225308.2_FGT005	5.8547	7.70325	7.58607
AC225346.3_FGT001	0.859519	0.417559	0
AC225354.2_FGT004	0.522678	1.3387	1.61674e-17
AC225363.3_FGT004	1.62669	1.17946	0.823795
AC225555.3_FGT005	6.91043	5.60176	1.83099
AC225555.3_FGT007	1.62377	2.33458	0.863305
AC225718.2_FGT006	7.53094	38.1687	38.1508
AC225718.2_FGT009	123.545	127.349	19.5361
AC225790.2_FGT003	0.8669	2.54123	3.85347
AC226199.2_FGT002	2.91026	2.03959	0.815741
AC226203.1_FGT002	0	0.637954	0.577896
AC226221.2_FGT011	5.2646	4.08334	6.46668
AC226225.1_FGT008	3.9792e-65	0.324906	0.707001
AC226227.2_FGT005	1.05565	0.656777	0.442614
AC226230.2_FGT001	21.0035	26.1016	24.6567
AC226235.2_FGT001	0.619769	0	0
AC226235.2_FGT002	18.6274	14.4833	14.7835
AC226243.1_FGT003	12.8794	7.6862	3.97803
AC226248.1_FGT002	12.3974	15.6357	10.1896
AC226368.2_FGT006	8.09095	4.05924	3.55645
AC226373.2_FGT010	26.8158	24.4989	26.834
AC226536.2_FGT001	0	3.19249	0
AC226606.2_FGT006	0	0.502103	7.68926e-49
AC229873.1_FGT003	0.603604	0.583626	0
AC229978.2_FGT002	14.9344	10.7335	13.6164
AC229993.1_FGT009	0.465348	0.544356	0.689528
AC230011.2_FGT001	0.703043	0.226267	0.78586
AC230011.2_FGT002	1.96728	5.87943	9.59805
AC230013.2_FGT002	28.5329	31.8116	12.1117
AC230013.2_FGT007	299.966	365.725	235.47
AC230020.1_FGT002	7.06055	5.22069	5.79852
AC230023.2_FGT006	0	1.42892e-21	27.3144
AC231180.2_FGT001	3.48338	5.00985	7.93427
AC231180.2_FGT006	1.91236	5.59259	2.63642
AC231226.2_FGT007	0.23723	4.78469	0.0515021
AC231411.1_FGT011	1.37532	0.544739	0
AC231745.1_FGT003	11.2452	2.70471	0.994603
AC231745.1_FGT004	11.8576	11.8621	3.60663
AC231747.1_FGT001	22.7875	33.3984	24.631
AC232238.2_FGT004	2.79942	3.17372	1.76036
AC232238.2_FGT005	0.00021937	6.88499	40.1831
AC232238.2_FGT008	2.16201	0.999494	0.22952
AC232289.2_FGT009	0.750644	0.378493	0.694911
AC232393.1_FGT009	3.2776	3.01315	2.73346
AC233751.1_FGT002	0.75979	0.810509	0.0707781
AC233785.2_FGT005	1.36193e-19	0.190427	14.1148
AC233788.2_FGT002	0	0	0.963854
AC233788.2_FGT003	0	0	1.15352
AC233850.1_FGT001	6.63169	2.35911	1.32072
AC233850.1_FGT002	40.5979	67.0643	32.6535
AC233850.1_FGT003	0.169954	0.47383	1.46969
AC233850.1_FGT005	2.34833	1.31588	6.22136
AC233850.1_FGT009	4.99642	2.49805	2.07588
AC233851.1_FGT008	0	0	2.30993
AC233851.1_FGT009	0	0	0.518608
AC233851.1_FGT010	0	0.196941	16.453
AC233851.1_FGT011	0.670532	0.375824	0.397045
AC233851.1_FGT014	22.3388	13.8136	13.1352
AC233851.1_FGT017	0.0544862	0.738548	4.44172
AC233853.1_FGT002	8.1254	8.10115	1.2107
AC233853.1_FGT003	10.3618	4.49892	7.15671
AC233861.1_FGT001	35.1774	16.5621	11.2348
AC233863.1_FGT001	6.89833	14.6695	23.5911
AC233863.1_FGT002	1.66933	1.55526	3.047
AC233865.1_FGT001	102.015	28.0083	48.3599
AC233865.1_FGT003	0.0763904	0.454486	1.27212
AC233865.1_FGT006	4.65895	4.27199	1.97461
AC233866.1_FGT006	274.329	177.083	183.216
AC233870.1_FGT003	3.38877	3.13507	14.2354
AC233870.1_FGT004	5.34453	6.93726	2.03493
AC233870.1_FGT006	45.8011	38.0239	33.1595
AC233871.1_FGT004	2.03221	2.81749	2.90919
AC233872.1_FGT003	57.1154	49.3276	58.3135
AC233878.1_FGT004	12.3746	9.80987	8.58932
AC233879.1_FGT002	15.6018	776.902	2803.76
AC233880.1_FGT006	8.45988	8.16123	8.65754
AC233880.1_FGT009	0.657258	0.0510953	0.0511304
AC233883.1_FGT006	6.9624	1.61435	2.8407
AC233885.1_FGT001	14.427	17.8741	10.7486
AC233887.1_FGT006	9.69937	12.9175	11.373
AC233889.1_FGT003	1.14353	0.171355	0.207956
AC233892.1_FGT001	5.49886	5.91788	6.20932
AC233893.1_FGT002	26.3693	16.6553	16.1419
AC233893.1_FGT003	1.36968	1.21757	10.4231
AC233893.1_FGT006	8.44122	17.5431	11.4335
AC233894.1_FGT005	1.86098	1.75157	1.3559
AC233895.1_FGT001	159.589	116.228	146.396
AC233898.1_FGT003	0.938004	0.81502	0.527103
AC233898.1_FGT004	14.1908	13.4139	7.86641
AC233899.1_FGT002	0.90573	4.20632	2.29433
AC233899.1_FGT004	0.284188	0.110392	3.22238
AC233899.1_FGT005	0.572476	3.62099	3.76549
AC233901.1_FGT004	25.6806	22.1221	26.9017
AC233901.1_FGT005	25.2878	24.0122	25.0631
AC233901.1_FGT010	6.90631	8.18964	9.36794
AC233908.1_FGT001	1.44337	0	0
AC233910.1_FGT001	0.710249	2.06229	2.69564
AC233910.1_FGT002	0.596131	0.331806	0.426963
AC233910.1_FGT004	7.09658	8.46177	6.45629
AC233910.1_FGT008	14.6502	12.2094	5.49038
AC233910.1_FGT010	2.55013	2.22611	2.54318
AC233912.1_FGT001	0.438619	0.500573	0.348501
AC233914.1_FGT001	1.7673	2.48429	1.61707
AC233922.1_FGT004	22.7341	16.1231	15.3374
AC233922.1_FGT005	32.423	25.3074	23.1691
AC233922.1_FGT008	0.151834	0.512362	2.45636
AC233936.1_FGT003	2.67551	6.26879	0.961825
AC233939.1_FGT003	14.8295	18.8239	17.8164
AC233939.1_FGT004	0	10.9605	75.2108
AC233942.1_FGT001	22.1955	32.9839	17.6199
AC233943.1_FGT002	0.199108	0.587582	0.121332
AC233945.1_FGT003	1.96279	8.01612	6.66397
AC233949.1_FGT004	92.8489	80.4806	103.203
AC233952.1_FGT006	15.1521	5.87756	9.80739
AC233952.1_FGT008	0.426613	0.595616	0.593207
AC233953.1_FGT004	0.889808	1.34506	0.154733
AC233953.1_FGT005	30.1787	33.9373	26.8892
AC233955.1_FGT002	0.201922	0.599908	0.623878
AC233955.1_FGT008	2.47115	0.311292	1.4148
AC233955.1_FGT009	5.55005	3.71965	2.30389
AC233960.1_FGT002	2.55407	4.63582	6.31847
AC233960.1_FGT003	2.00995	3.30957	4.74522
AC233961.1_FGT001	37.861	39.0608	31.8998
AC233966.1_FGT001	0.671954	0.0947721	1.37978e-08
AC233967.1_FGT001	15.9393	16.4452	21.2524
AC233967.1_FGT002	3.25687	2.99709	4.61722
AC233979.1_FGT006	3.89195	2.91104	13.3218
AC233979.1_FGT007	19.1899	19.6122	11.5342
AC233979.1_FGT008	28.5624	36.3053	44.3971
AC233979.1_FGT009	16.0227	28.2832	21.5279
AC233979.1_FGT010	8.16876	5.61301	2.77171
AC234149.1_FGT001	0.625518	0.74489	0.807835
AC234149.1_FGT002	1.93512	0.184942	0.838406
AC234152.1_FGT002	2.52648	1.80294	2.22546
AC234152.1_FGT007	3.78757	2.76349	1.86484
AC234154.1_FGT007	6.56777	6.8704	7.3786
AC234154.1_FGT008	5.96257	11.2431	17.52
AC234155.1_FGT003	1.40125	0.970351	0
AC234156.1_FGT005	24.0786	22.9499	27.4753
AC234157.1_FGT002	8.7367	7.701	5.16714
AC234157.1_FGT003	3.65215	6.46943	6.98063
AC234158.1_FGT005	30.7387	24.9643	27.0758
AC234159.1_FGT002	6.85459	7.05134	4.13196
AC234160.1_FGT003	162.31	239.516	217.284
AC234161.1_FGT010	69.9988	66.4825	56.2098
AC234164.1_FGT004	34.0926	11.4302	7.69862
AC234165.1_FGT003	0.168357	0.702221	0.194319
AC234166.1_FGT002	1.10076	1.14635	0.251897
AC234171.1_FGT001	3.24704e-05	0.434548	2.08621
AC234171.1_FGT003	10.1123	8.50841	7.11626
AC234175.1_FGT010	7.93874	6.12798	2.50091
AC234180.1_FGT002	5.94219	5.67467	3.24939
AC234183.1_FGT002	9.65737	7.41012	7.16622
AC234185.1_FGT004	12.368	6.03617	13.443
AC234185.1_FGT006	0.984213	4.1019	0.187852
AC234185.1_FGT007	22.1379	13.5424	9.44088
AC234199.1_FGT003	18.9296	19.3776	12.4507
AC234201.1_FGT003	18.2046	15.2173	10.2813
AC234203.1_FGT004	6.709	22.1365	44.5537
AC234203.1_FGT009	20.8203	28.0186	24.8927
AC234203.1_FGT010	4.6078	4.32763	3.46769
AC234203.1_FGT011	18.5584	15.1316	13.0577
AC234515.1_FGT003	73.3817	50.1873	28.0992
AC234520.1_FGT003	5.11515	11.9837	51.1617
AC234520.1_FGT005	13.7849	11.8859	7.65344
AC234521.1_FGT006	1.81742	0.96674	1.24276
AC234522.1_FGT005	5.47062	6.15346	5.62735
AC234522.1_FGT009	1.06606e-05	0.583662	0.0269307
AC234528.1_FGT001	3.37708	4.20906	2.41505
AC234528.1_FGT004	3.73671	6.74024	6.02801
AC234528.1_FGT005	72.2746	42.1822	37.2164
AC234528.1_FGT006	0.959538	0.408712	0.532957
AC234575.1_FGT003	1.99264	2.46405	1.30288
AC234575.1_FGT008	0.238686	0.122571	1.36161
AC235534.1_FGT007	1.18163	2.23043	5.47477
AC235535.1_FGT001	47.1705	37.2364	33.2139
AC235540.1_FGT002	1.1309	2.49339	2.35012
AC235541.1_FGT002	30.0125	27.9787	31.0873
AC235543.1_FGT002	6.08122	5.53554	4.75265
AC235543.1_FGT003	29.6817	26.1349	17.4684
AC235544.1_FGT004	7.20242	6.24948	14.0731
AC235544.1_FGT006	18.7497	17.4114	24.0733
AC235546.1_FGT001	13.502	10.5727	6.98149
AC235547.1_FGT005	1.75051	2.9462	3.34704
AF466202.2_FGT007	1.27106	1.08525	1.27871
AF466202.2_FGT008	10.3038	10.3381	11.7857
AF466202.2_FGT010	0.308599	0.653346	0.0132927
AF546187.1_FGT001	3.78367	5.56986	0.644157
AF546187.1_FGT007	2.4403	9.85975	1.1384
AF546187.1_FGT012	0.15541	0	0.586626
AF546188.1_FGT002	0.760511	2.59785e-28	2.11754e-50
AF546188.1_FGT005	66.8351	48.2469	4.57081
AF546188.1_FGT006	1.36631	0.83691	6.29559e-41
AF546188.1_FGT007	49.0905	45.3829	4.82304
AY530952.1_FGT001	8.77158	4.50002	4.76649
AY542798.1_FGT003	3.81251	4.57695	10.9653
EF517601.1_FGT010	1.69172	1.16107	1.67927
EF517601.1_FGT011	1.38979	0.121474	7.80332e-19
EF517601.1_FGT012	97.8498	68.7022	64.1448
EF517601.1_FGT015	8.97183	7.67152	5.44417
EF517601.1_FGT016	674.124	324.128	132.863
EF517601.1_FGT023	1.14939	0.601665	0.979405
GRMZM2G000014_T04	16.4779	19.1685	11.3203
GRMZM2G000035_T01	0.0915793	0.0936976	0.735578
GRMZM2G000039_T01	27.3351	26.191	25.0154
GRMZM2G000052_T01	14.9016	6.8139	74.0417
GRMZM2G000052_T02	2.25218	8.17685	14.122
GRMZM2G000052_T03	3.90751	10.3265	28.8523
GRMZM2G000076_T01	2.81255	4.88574	3.46014
GRMZM2G000093_T01	6.35027	2.5997	2.12758
GRMZM2G000093_T02	9.29525	4.72893	4.82719
GRMZM2G000114_T01	27.7615	29.7219	33.8013
GRMZM2G000114_T03	0.964818	1.72095	2.91713
GRMZM2G000124_T01	0.369302	0.883785	0.914159
GRMZM2G000126_T01	0.124565	0.381204	0.895234
GRMZM2G000127_T01	3.03667	3.0536	1.45894
GRMZM2G000127_T02	5.01232	7.01652	2.70101
GRMZM2G000158_T01	2.641	4.0962	8.36907
GRMZM2G000158_T02	1.35089	1.0973	3.66639
GRMZM2G000158_T03	0.481696	0.844436	1.48081
GRMZM2G000158_T04	3.87368	13.5383	18.1382
GRMZM2G000171_T01	2.68837e-06	0.595271	0.636046
GRMZM2G000171_T02	2.02898	2.32412	1.75316
GRMZM2G000171_T03	0.664407	0.922686	0.0622676
GRMZM2G000171_T04	15.7255	13.6188	7.03648
GRMZM2G000171_T05	1.03987	0.678505	0.196414
GRMZM2G000177_T01	35.871	31.1809	38.9341
GRMZM2G000219_T01	1.61067	2.35811	3.65077
GRMZM2G000231_T01	2.95689	4.62814	3.75399
GRMZM2G000236_T01	0.794034	0.313154	1.35354
GRMZM2G000245_T01	15.7851	12.5008	9.50894
GRMZM2G000245_T02	6.35353	2.96464	5.09567
GRMZM2G000254_T01	8.34273	6.20718	2.56634
GRMZM2G000254_T02	1.22258	0.683969	1.18272
GRMZM2G000256_T01	14.8733	13.7616	7.30767
GRMZM2G000261_T01	0.83823	0.486299	1.30718
GRMZM2G000264_T01	51.1665	54.2097	39.4687
GRMZM2G000268_T01	0.762268	0.458423	1.28669
GRMZM2G000268_T03	2.18125	0.406525	2.49627
GRMZM2G000268_T04	11.34	7.28843	7.955
GRMZM2G000271_T01	14.718	11.3007	8.45521
GRMZM2G000278_T01	11.2262	7.92572	18.0468
GRMZM2G000278_T02	1.60353e-07	3.93703	8.72721
GRMZM2G000278_T03	3.4967	11.2424	13.2958
GRMZM2G000278_T04	11.1081	5.21495	32.2224
GRMZM2G000280_T01	16.5497	15.6919	15.3296
GRMZM2G000288_T01	36.9356	41.764	34.9751
GRMZM2G000292_T01	3.37935	0.815943	0.569622
GRMZM2G000326_T01	5.49858e-12	1.33296	18.2186
GRMZM2G000326_T02	6.09225	264.317	709.59
GRMZM2G000332_T01	3.66481e-25	0.677477	1.90954e-28
GRMZM2G000339_T01	30.1812	20.9318	14.81
GRMZM2G000361_T01	8.59933	11.185	3.46301
GRMZM2G000361_T02	0.601051	0.860719	0.58989
GRMZM2G000371_T01	21.9134	24.2696	17.3039
GRMZM2G000371_T02	5.74747	5.18304	3.7151
GRMZM2G000371_T03	1.62688	1.92851	0.409963
GRMZM2G000393_T01	32.937	37.3617	30.7399
GRMZM2G000393_T02	0.654051	1.59434	0.564698
GRMZM2G000397_T01	26.9592	32.0533	20.7321
GRMZM2G000397_T02	0.579105	1.58769	1.24959
GRMZM2G000404_T01	2.12683	1.8613	0.650126
GRMZM2G000423_T01	28.4297	82.1137	158.94
GRMZM2G000423_T02	3.56144	8.40108	11.1133
GRMZM2G000423_T03	5.94915	10.3744	5.88168
GRMZM2G000431_T01	1.34175	1.81384	0.600722
GRMZM2G000435_T01	2.12514	5.12043	11.9571
GRMZM2G000448_T01	5.59403e-32	8.74888e-07	12.4437
GRMZM2G000451_T01	2.42849	1.50305	0.461176
GRMZM2G000453_T01	8.78941	7.59167	43.0259
GRMZM2G000481_T01	17.9205	9.60913	11.9014
GRMZM2G000481_T02	6.71188	3.21758	3.31312
GRMZM2G000481_T03	0.00455888	1.63522	8.34559
GRMZM2G000489_T01	0.845578	0.890399	1.69352
GRMZM2G000510_T01	0.367488	0.104395	0.765807
GRMZM2G000510_T03	16.5489	15.7633	17.092
GRMZM2G000510_T04	16.5489	15.7633	17.092
GRMZM2G000531_T01	81.6517	68.9868	54.3154
GRMZM2G000531_T02	7.14543	2.51971	4.28492
GRMZM2G000531_T04	0.00120328	0.0207419	1.28968
GRMZM2G000540_T01	2.4379	4.36629	4.19477
GRMZM2G000540_T02	14.1455	11.0157	13.1583
GRMZM2G000566_T01	2.29456	4.70059	2.86117
GRMZM2G000576_T01	1.95761	1.90693	1.96325
GRMZM2G000581_T01	3.42297	3.08752	2.18133
GRMZM2G000587_T01	24.3754	40.4855	8.21145
GRMZM2G000592_T01	5.47137	1.76665	2.18603
GRMZM2G000593_T01	16.2325	12.801	10.5144
GRMZM2G000593_T02	0.00523957	2.47681	0.337535
GRMZM2G000593_T03	8.52208	23.0339	7.30537
GRMZM2G000593_T04	19.8628	31.6215	20.6309
GRMZM2G000593_T05	1.96563	8.4075	8.0498
GRMZM2G000601_T01	1.696	2.39676	2.09552
GRMZM2G000601_T02	2.2756	4.66522	2.66824
GRMZM2G000603_T01	0.133034	0.0993961	1.7746
GRMZM2G000608_T01	30.1485	13.4221	8.49744
GRMZM2G000608_T02	2.107	2.1534	0.426191
GRMZM2G000610_T01	4.20123	2.84309	1.65899
GRMZM2G000610_T02	3.82662	3.72213	4.55803
GRMZM2G000614_T01	4.54159	3.44377	2.23982
GRMZM2G000615_T01	0.186509	0.536667	1.05548
GRMZM2G000615_T02	0.438986	0.92412	0.754805
GRMZM2G000615_T03	16.9994	14.662	18.5515
GRMZM2G000622_T01	36.591	24.691	32.6063
GRMZM2G000623_T01	0.476329	0.693861	0.246476
GRMZM2G000623_T02	8.81816	12.9848	13.7803
GRMZM2G000632_T01	0.392756	0.579326	0.787702
GRMZM2G000632_T02	5.96327	4.75526	9.19222
GRMZM2G000632_T03	0.258231	1.12435	1.43671
GRMZM2G000632_T04	0.67476	0.792199	0.43565
GRMZM2G000640_T01	1.45683	10.1845	3.41051
GRMZM2G000645_T01	28.9849	22.7895	24.3588
GRMZM2G000645_T02	2.265	2.95093	2.71773
GRMZM2G000645_T03	1.658	0.907355	0.738788
GRMZM2G000650_T01	18.2225	27.1719	36.7806
GRMZM2G000650_T02	20.8074	19.2991	15.5306
GRMZM2G000660_T01	10.9247	11.811	11.7635
GRMZM2G000665_T01	0.607344	0.300042	0.277091
GRMZM2G000674_T01	3.34725	2.66891	3.67614
GRMZM2G000674_T02	2.27517	1.65571	0.434037
GRMZM2G000679_T01	4.59537	0.0843068	0
GRMZM2G000686_T01	19.343	9.6226	3.55959
GRMZM2G000686_T02	11.6986	10.0148	2.41778
GRMZM2G000686_T03	132.236	138.443	45.7649
GRMZM2G000686_T04	12.7055	17.168	0.243435
GRMZM2G000686_T05	1.36685	1.68623	0.688891
GRMZM2G000686_T07	16.449	18.5708	4.49348
GRMZM2G000686_T08	0.579489	0.436695	0.448615
GRMZM2G000686_T09	1.81919	1.08086	0.0437299
GRMZM2G000686_T10	5.74614	2.90801	2.42418
GRMZM2G000710_T01	49.9795	48.0554	35.1503
GRMZM2G000713_T01	6.32524	9.22706	4.86424
GRMZM2G000713_T02	0.631227	1.97381	0.806419
GRMZM2G000713_T03	1.2934	2.15392	1.55208
GRMZM2G000718_T01	37.7529	24.806	13.6734
GRMZM2G000719_T01	4.79683	4.64404	3.86616
GRMZM2G000737_T02	1.40286	0.69053	1.26003
GRMZM2G000739_T01	3.16213	2.87434	8.89206
GRMZM2G000739_T02	1.62641	2.40527	2.13867
GRMZM2G000741_T01	35.9841	8.10546	3.81219
GRMZM2G000749_T01	9.82243	8.95582	13.4004
GRMZM2G000749_T02	19.489	18.0221	9.67873
GRMZM2G000749_T03	6.82363	5.15106	3.951
GRMZM2G000752_T01	0.535755	0.139071	24.456
GRMZM2G000753_T01	6.5419	9.87685	9.02041
GRMZM2G000764_T01	7.88196	8.44854	16.1422
GRMZM2G000777_T01	12.2982	8.46048	15.5271
GRMZM2G000812_T01	0.629329	4.12173	51.348
GRMZM2G000812_T03	0.222451	1.06854e-27	5.21033
GRMZM2G000816_T01	0.685085	0.574504	0.862064
GRMZM2G000816_T02	0.147671	0.995714	2.09336
GRMZM2G000816_T04	0.0383534	0.410196	0.706408
GRMZM2G000818_T01	3.61158	2.79511	2.98397
GRMZM2G000823_T01	43.8296	33.8333	28.6737
GRMZM2G000825_T01	28.551	7.90905	5.39508
GRMZM2G000825_T02	2.78745	0.685415	0.124715
GRMZM2G000874_T01	12.6853	11.9727	11.3557
GRMZM2G000909_T01	11.3444	12.5507	9.75412
GRMZM2G000923_T01	45.3242	50.2512	38.9445
GRMZM2G000923_T02	74.4213	73.1415	62.8169
GRMZM2G000932_T01	0.704082	5.05312	3.9349
GRMZM2G000936_T01	13.94	10.7509	10.5175
GRMZM2G000937_T01	17.5838	9.39973	4.26818
GRMZM2G000937_T02	6.74305	7.38964	6.55135
GRMZM2G000937_T03	4.10714	3.21936	2.67279
GRMZM2G000964_T01	11.3895	11.1014	5.32963
GRMZM2G000973_T01	2.77723	3.031	1.68955
GRMZM2G000973_T02	0.422423	1.4871	0.124754
GRMZM2G000973_T03	1.11417	1.93694	0.310972
GRMZM2G000976_T01	7.02163	6.41807	5.9801
GRMZM2G000976_T02	0.32386	2.22998	0.169831
GRMZM2G000980_T01	17.8588	11.2099	7.97139
GRMZM2G001004_T01	7.87099	10.5221	7.91687
GRMZM2G001024_T01	2.74621	1.78963	2.76531
GRMZM2G001024_T02	11.2459	14.7479	9.10275
GRMZM2G001024_T03	1.50539	0.855553	0.106645
GRMZM2G001033_T01	16.8316	17.9944	33.2088
GRMZM2G001033_T03	0.657704	0.695531	1.02455
GRMZM2G001048_T01	16.2665	21.5492	16.6732
GRMZM2G001048_T02	11.4106	16.4722	7.50052
GRMZM2G001079_T01	0.676575	0.956785	2.71368
GRMZM2G001079_T02	2.02567	1.91606	15.8684
GRMZM2G001084_T01	41.1745	47.6436	47.8836
GRMZM2G001088_T01	5.46912	5.66457	5.2368
GRMZM2G001088_T02	7.2937	6.57193	7.12664
GRMZM2G001088_T03	6.98829	6.37369	6.83307
GRMZM2G001097_T01	0.891867	1.26849	0.977514
GRMZM2G001097_T02	2.18512	1.71878	1.03243
GRMZM2G001097_T03	0.468168	1.7942	1.31952
GRMZM2G001106_T01	2.1531	1.58815	0.377603
GRMZM2G001114_T01	11.9916	11.0986	7.36758
GRMZM2G001114_T02	0.14467	0.734986	1.43739
GRMZM2G001116_T01	3.21951	2.56691	1.99519
GRMZM2G001139_T01	2.08667	0.0339021	1.54943e-22
GRMZM2G001139_T02	20.54	2.79132	0.076989
GRMZM2G001160_T01	9.7564	3.37922	4.11346
GRMZM2G001169_T01	16.0913	23.7818	7.20168
GRMZM2G001173_T01	0.691834	0.235249	0.54915
GRMZM2G001180_T01	0.411667	0.606485	0.767735
GRMZM2G001180_T03	4.04092	2.0344	2.07174
GRMZM2G001180_T04	12.9719	14.8304	13.7434
GRMZM2G001191_T01	32.2328	32.0067	24.0293
GRMZM2G001191_T02	5.15154	4.01625	3.205
GRMZM2G001200_T01	4.25477	2.4861	6.77001
GRMZM2G001221_T01	2.10686	6.75745	5.17666
GRMZM2G001223_T03	0.256264	1.12533	0.25236
GRMZM2G001241_T01	58.9182	64.8856	36.4054
GRMZM2G001241_T02	9.21117	11.6062	2.4158
GRMZM2G001243_T01	1.23325	1.89262	1.55672
GRMZM2G001247_T01	0.645999	0.169061	1.09882
GRMZM2G001255_T01	11.0823	9.80242	12.2129
GRMZM2G001265_T01	16.3155	20.4016	20.2894
GRMZM2G001272_T01	18.7031	11.575	9.22103
GRMZM2G001272_T02	14.4657	8.83918	16.2101
GRMZM2G001288_T02	0.566677	0.000164217	0.0778524
GRMZM2G001289_T01	0.170229	0.693174	0.919849
GRMZM2G001289_T02	29.0923	17.4477	13.9473
GRMZM2G001289_T03	2.72289	1.41306	0.66686
GRMZM2G001296_T01	12.0778	8.37796	5.00858
GRMZM2G001296_T02	0.860406	1.00079	0.67611
GRMZM2G001296_T03	2.11975	0.360293	0.52561
GRMZM2G001296_T04	1.34675	0.865563	2.25378
GRMZM2G001297_T01	31.9632	37.2476	36.6313
GRMZM2G001304_T01	24.9783	20.4808	3.58365
GRMZM2G001304_T02	0.520552	0.839583	3.43419e-20
GRMZM2G001327_T01	487.96	520.591	490.266
GRMZM2G001327_T02	7.8404	6.3509	10.0118
GRMZM2G001327_T03	13.7159	13.2378	16.8128
GRMZM2G001332_T01	0.570458	0.119535	2.62837
GRMZM2G001334_T01	20.282	19.9475	8.39771
GRMZM2G001334_T02	4.80146	4.74916	5.85548
GRMZM2G001334_T03	0.687143	1.36063	0.550954
GRMZM2G001334_T04	4.59154	4.27917	0.622849
GRMZM2G001334_T05	10.1162	11.624	6.13305
GRMZM2G001363_T01	4.65433	8.35152	3.54362
GRMZM2G001415_T01	5.82617	4.18297	3.94092
GRMZM2G001415_T02	1.97199	2.23077	1.80398
GRMZM2G001421_T01	6.0104	9.87754	4.98093
GRMZM2G001421_T02	0.568444	0.613553	0.0995151
GRMZM2G001421_T04	1.12216	1.16116	0.497434
GRMZM2G001426_T01	46.5077	36.1995	20.1116
GRMZM2G001444_T01	6.36891	6.54628	6.12939
GRMZM2G001444_T03	1.01938	1.09557	2.56162
GRMZM2G001444_T04	5.18075	7.01233	3.38697
GRMZM2G001451_T01	0.538686	0.0707654	0.162714
GRMZM2G001454_T01	4.95654	3.34289	2.78666
GRMZM2G001454_T02	1.70491	2.19699	1.88308
GRMZM2G001457_T01	0.349081	1.02307	2.53484e-19
GRMZM2G001457_T02	6.52427	4.9965	3.03972
GRMZM2G001466_T01	0.983898	1.11296	1.33242
GRMZM2G001500_T01	1.96718	3.04807	1.25453
GRMZM2G001500_T02	76.5251	59.856	62.9755
GRMZM2G001514_T01	19.3928	28.6593	30.3445
GRMZM2G001530_T01	5.9749	7.87776	6.54988
GRMZM2G001541_T01	8.77003	6.18528	1.6127
GRMZM2G001541_T02	1.21217	0.624322	0.518453
GRMZM2G001551_T01	2.61874	0.984136	2.29962
GRMZM2G001551_T02	16.6212	12.2818	9.87966
GRMZM2G001577_T01	1.56726	0.623655	0.904468
GRMZM2G001577_T02	1.34246	2.29914	0.708042
GRMZM2G001592_T01	1.6271	1.06533	0.655114
GRMZM2G001606_T01	0.898025	0.468754	0.45732
GRMZM2G001606_T02	0.16892	0.755668	2.49499e-28
GRMZM2G001631_T01	1.48579	1.01869	1.42268
GRMZM2G001639_T01	8.44061	12.919	23.8161
GRMZM2G001639_T02	0.772169	0.888345	4.60422
GRMZM2G001645_T01	21.9488	18.8836	25.5982
GRMZM2G001645_T02	1.03341	3.8122	1.35289
GRMZM2G001652_T01	11.2384	13.2934	10.1123
GRMZM2G001660_T01	2.22684	2.3292	1.12453
GRMZM2G001661_T01	0.307541	0.515846	0.126466
GRMZM2G001663_T01	0.315414	0.772946	1.62565
GRMZM2G001668_T01	28.9899	19.8048	17.0309
GRMZM2G001676_T01	0.407949	0.054218	0.529185
GRMZM2G001699_T01	0.7593	0.55975	0.162709
GRMZM2G001721_T01	0.700535	1.9956	0.215854
GRMZM2G001724_T01	6.26154	6.92839	13.3877
GRMZM2G001724_T02	0.87244	7.43824	0.00411542
GRMZM2G001724_T03	1.91228	5.01781	3.08022
GRMZM2G001750_T01	47.6836	49.4122	28.2694
GRMZM2G001750_T02	0.425803	0.364039	0.796975
GRMZM2G001750_T03	2.07762	1.21991	2.00585
GRMZM2G001755_T01	53.9783	31.4629	16.4936
GRMZM2G001764_T01	34.9045	10.1778	8.20916
GRMZM2G001772_T01	2.59525	3.69229	0.155517
GRMZM2G001777_T01	4.84831	3.64673	4.13702
GRMZM2G001777_T02	10.3143	10.4628	9.28991
GRMZM2G001777_T03	1.44441	1.30765	0.276955
GRMZM2G001799_T01	0.266753	0.240189	0.502772
GRMZM2G001803_T01	28.7374	23.1584	20.3041
GRMZM2G001803_T02	2.02649	4.90937	7.78846
GRMZM2G001805_T01	11.498	12.0756	7.39007
GRMZM2G001812_T01	0.547804	0.551901	5.25004
GRMZM2G001814_T01	3.37566	2.97827	1.84854
GRMZM2G001816_T01	134.634	96.3286	96.9968
GRMZM2G001820_T01	10.449	8.65946	7.69668
GRMZM2G001824_T01	0.104923	1.72639	0.866611
GRMZM2G001850_T01	85.6746	48.0039	51.0949
GRMZM2G001853_T01	1.32762e-16	5.86524	9.44208
GRMZM2G001853_T02	0.280986	50.0784	58.1545
GRMZM2G001867_T01	2.16418	3.17064	1.67881
GRMZM2G001869_T01	22.495	22.6862	12.7043
GRMZM2G001875_T01	0.66528	1.73842	0.371995
GRMZM2G001877_T01	2.84715e-06	0.0419274	16.3578
GRMZM2G001887_T01	155.112	121.728	89.6856
GRMZM2G001887_T02	3.83304	2.16934	4.75297
GRMZM2G001895_T01	16.4119	17.1242	15.657
GRMZM2G001898_T01	62.3003	92.4826	92.3773
GRMZM2G001904_T01	10.6884	8.27432	8.11235
GRMZM2G001905_T02	0.191583	0.52094	0.119042
GRMZM2G001911_T01	0.0450918	1.02021	6.66045
GRMZM2G001915_T01	1.93927	3.50103	6.75396
GRMZM2G001918_T01	71.3319	56.5191	39.7675
GRMZM2G001918_T02	1.90532	0.567091	1.90006e-11
GRMZM2G001930_T01	17.2316	24.5156	62.4684
GRMZM2G001934_T01	13.8034	8.95094	9.26231
GRMZM2G001938_T01	0.165206	11.7267	19.3972
GRMZM2G001953_T01	3.79546	12.9697	16.6617
GRMZM2G001956_T01	3.93394	7.53008	3.45453
GRMZM2G001956_T02	3.12293	1.58531	0.664258
GRMZM2G001973_T01	17.831	26.7813	11.3287
GRMZM2G001973_T02	1.58913	2.34002	1.10006
GRMZM2G001973_T03	2.45398	4.77335	2.30929
GRMZM2G001977_T01	4.5571	2.67863	1.1462
GRMZM2G001981_T02	0.00719486	0.916143	6.6073e-11
GRMZM2G001991_T01	3.96483	2.05488	1.5297
GRMZM2G001991_T02	0.620439	0.122845	0.0281116
GRMZM2G002002_T01	13.3788	13.8653	11.431
GRMZM2G002002_T02	2.80308	1.55699	1.83412
GRMZM2G002002_T03	5.55939	5.63399	4.40931
GRMZM2G002023_T01	17.4426	13.8558	22.5343
GRMZM2G002023_T02	0.596654	0.485051	1.06753
GRMZM2G002034_T01	2.50125	13.1553	3.26561
GRMZM2G002034_T02	0.224596	1.16571	2.10095e-10
GRMZM2G002043_T02	1.43644	1.60422	1.57961
GRMZM2G002075_T01	4.63221	4.32778	3.13378
GRMZM2G002100_T02	49.1989	35.1689	40.1748
GRMZM2G002104_T01	0.428173	0.449584	0.888209
GRMZM2G002112_T01	2.61316	1.63409	1.29841
GRMZM2G002115_T01	4.24763	3.3447	6.1476
GRMZM2G002115_T02	0.774448	0.268627	0.947531
GRMZM2G002115_T03	3.00359	2.45461	3.45747
GRMZM2G002119_T01	0.163998	0.00364638	5.96532
GRMZM2G002121_T01	62.8497	96.7876	86.6684
GRMZM2G002124_T02	1.20244	1.02071	0.800842
GRMZM2G002128_T01	1.41586	0.853571	0.241503
GRMZM2G002130_T01	17.6433	15.6209	16.49
GRMZM2G002130_T02	2.84038	1.82652	1.14546
GRMZM2G002131_T01	2.10858	1.28845	7.22203
GRMZM2G002135_T01	4.19061	4.26	7.76118
GRMZM2G002135_T02	1.63943	3.43435	2.45626
GRMZM2G002138_T01	6.64193	4.02013	3.72098
GRMZM2G002147_T01	49.8171	15.3953	11.5381
GRMZM2G002147_T02	6.25775	1.74309	1.36279
GRMZM2G002165_T01	0.088427	0.58877	1.51396
GRMZM2G002165_T02	14.2169	11.3693	11.9754
GRMZM2G002165_T03	0	0.248788	0.77444
GRMZM2G002173_T02	0.0308013	0.533833	0.0950791
GRMZM2G002173_T03	1.31649	0.856443	1.12228
GRMZM2G002178_T01	0.429914	0.5053	0.787495
GRMZM2G002178_T02	6.90893	10.5957	22.1771
GRMZM2G002220_T01	48.2583	42.3739	27.3208
GRMZM2G002227_T01	9.27256	8.86174	4.66248
GRMZM2G002240_T01	0.556638	1.93765	0.867487
GRMZM2G002276_T01	0.791017	0.713811	0.892043
GRMZM2G002276_T02	5.89165	6.27163	8.52859
GRMZM2G002280_T01	13.3262	5.06883	3.06234
GRMZM2G002280_T03	0.349007	0.522835	0.0494598
GRMZM2G002280_T05	0.581256	6.78657e-22	6.88659e-05
GRMZM2G002286_T01	0.976621	1.09014	0.585451
GRMZM2G002297_T01	3.54132	6.35921	6.96286
GRMZM2G002297_T02	0.884213	2.84757	2.5646
GRMZM2G002297_T03	0.729605	1.14815	1.23327
GRMZM2G002297_T04	0.271162	0.919026	0.456527
GRMZM2G002309_T01	4.62183	1.32989	0.509789
GRMZM2G002361_T01	28.2213	28.1733	22.0594
GRMZM2G002361_T02	0.702103	0.0735926	0.00654896
GRMZM2G002391_T01	0.00299006	0.347332	1.201
GRMZM2G002391_T02	8.32168	7.29267	8.23212
GRMZM2G002416_T01	82.8949	54.6268	63.1669
GRMZM2G002420_T01	6.54332	7.71014	3.66643
GRMZM2G002420_T02	81.9258	69.288	33.0843
GRMZM2G002427_T01	22.0124	17.2837	12.9365
GRMZM2G002427_T02	3.21163	3.79295	3.17671
GRMZM2G002440_T01	27.2091	18.3967	27.8531
GRMZM2G002440_T02	9.86405	6.52592	7.04588
GRMZM2G002440_T03	1.8792	0.471608	3.74718
GRMZM2G002483_T01	18.0441	36.1682	25.5492
GRMZM2G002492_T01	0.419948	0.406937	1.61632
GRMZM2G002492_T02	1.98743	2.87793	2.37234
GRMZM2G002492_T04	2.86503	3.35344	2.19697
GRMZM2G002492_T05	1.97554	0.745382	0.442052
GRMZM2G002498_T02	1.99592	3.24627e-28	1.83515e-23
GRMZM2G002499_T01	6.37809	2.84549	1.51167
GRMZM2G002529_T01	2.85982	3.52332	5.13095
GRMZM2G002531_T01	1.67359	1.93499	1.8266
GRMZM2G002536_T01	0.834301	1.27622	0.625307
GRMZM2G002548_T01	15.0648	12.6619	11.0545
GRMZM2G002559_T01	10.4372	14.1597	12.7676
GRMZM2G002569_T01	2.41398	1.62258	1.60854
GRMZM2G002578_T02	4.9873	5.12047	4.50208
GRMZM2G002578_T03	15.1332	12.6929	5.8077
GRMZM2G002606_T01	9.91079	8.88042	4.01496
GRMZM2G002614_T01	52.5604	29.5943	30.5394
GRMZM2G002616_T01	111.995	92.1589	74.0246
GRMZM2G002617_T01	33.776	32.3908	15.7501
GRMZM2G002617_T02	0.820519	0.266719	0.0290078
GRMZM2G002626_T02	1.4787	1.904	2.49288
GRMZM2G002626_T04	0.60797	6.683e-06	0.086574
GRMZM2G002630_T01	4.42291	5.42469	0.758597
GRMZM2G002630_T02	0.196747	3.44039e-06	0.711025
GRMZM2G002642_T01	4.13985	0.540422	0.88303
GRMZM2G002642_T02	10.3302	11.5892	9.85981
GRMZM2G002646_T01	6.65401	5.80279	2.69818
GRMZM2G002652_T01	4.74649	11.8216	15.4713
GRMZM2G002656_T01	3.82046	5.38721	5.50296
GRMZM2G002687_T01	62.2944	36.9201	49.7284
GRMZM2G002699_T01	0.577468	0.964121	0.527035
GRMZM2G002699_T02	11.0359	14.7167	13.0646
GRMZM2G002754_T01	2.44172	5.07238	4.52176
GRMZM2G002756_T01	3.80816	5.23578	7.51196
GRMZM2G002756_T02	0.807908	0.982203	1.06572
GRMZM2G002765_T01	0.000333778	0.844964	1.18222
GRMZM2G002765_T02	5.9682	3.05505	4.42242
GRMZM2G002765_T03	4.72369	2.08595	1.88244
GRMZM2G002765_T04	4.01124	2.08905	1.76896
GRMZM2G002786_T01	27.0056	18.0798	27.2499
GRMZM2G002805_T01	1.09324	3.1503	4.45474
GRMZM2G002807_T01	49.7931	30.6455	32.7416
GRMZM2G002825_T01	221.445	171.401	181.532
GRMZM2G002828_T01	54.0859	67.7507	53.2908
GRMZM2G002828_T02	0.931039	1.38916	1.20775
GRMZM2G002830_T01	104.34	48.9657	19.3435
GRMZM2G002851_T01	7.84675	4.88363	6.88077
GRMZM2G002858_T01	2.50487	2.08858	1.61002
GRMZM2G002858_T02	1.35401	1.71459	1.90374
GRMZM2G002858_T03	12.5726	14.069	12.6297
GRMZM2G002859_T01	1.14928	2.14496	1.72387
GRMZM2G002859_T02	18.8676	17.8998	7.77541
GRMZM2G002859_T03	1.17005	1.22925	1.16884
GRMZM2G002859_T04	1.15288	3.16274	0.534942
GRMZM2G002874_T01	98.1058	121.414	71.1248
GRMZM2G002879_T01	7.28774	6.47275	5.57486
GRMZM2G002879_T02	1.43404	3.27125	2.10566
GRMZM2G002879_T05	7.3726e-07	0.839316	0.0536714
GRMZM2G002894_T01	5.23561	8.43699	4.88053
GRMZM2G002894_T02	0.948175	1.34457	0.315741
GRMZM2G002894_T03	1.05355	1.91569	0.137568
GRMZM2G002898_T01	1.83384	1.84285	3.54704
GRMZM2G002898_T02	23.1285	23.5093	27.845
GRMZM2G002903_T01	10.8643	8.1212	6.4555
GRMZM2G002903_T02	7.04324	4.96239	1.20887
GRMZM2G002903_T03	9.40036	8.64921	3.9897
GRMZM2G002910_T01	13.8413	22.3944	41.6552
GRMZM2G002910_T03	1.47221	3.13717	2.65832
GRMZM2G002910_T04	5.1941	2.20715	3.41432
GRMZM2G002910_T05	6.70618	6.4642	2.96564
GRMZM2G002910_T06	6.49614	4.71511	7.10551
GRMZM2G002915_T01	0.0554705	0.552148	0.224136
GRMZM2G002918_T01	3.42143	4.22949	1.9631
GRMZM2G002948_T01	45.2774	19.253	14.8949
GRMZM2G002948_T03	1.00014e-29	1.53637	0.866796
GRMZM2G002959_T01	5.0679	3.09414	8.44656
GRMZM2G002959_T02	31.8682	33.2352	30.6312
GRMZM2G002978_T01	0.640706	1.64686e-29	6.37188e-25
GRMZM2G002978_T02	17.1941	12.8942	7.58103
GRMZM2G002993_T01	3.05173	7.2361	7.02653
GRMZM2G002999_T01	6.25855	4.75466	2.52092
GRMZM2G003002_T01	115.915	113.84	58.4054
GRMZM2G003002_T03	9.22183	2.80196	2.82737
GRMZM2G003014_T01	0	0	8.49408
GRMZM2G003022_T01	17.2648	14.0677	23.3021
GRMZM2G003023_T01	7.92363	7.99425	5.91219
GRMZM2G003023_T02	0.816338	1.46839	1.66022
GRMZM2G003028_T02	14.7561	18.7328	17.6495
GRMZM2G003028_T03	3.97562	5.75814	3.8933
GRMZM2G003033_T01	3.85579	5.08622	5.11868
GRMZM2G003038_T01	21.5567	15.2677	18.6177
GRMZM2G003038_T02	0.465114	0.409357	0.751957
GRMZM2G003038_T04	0.648015	2.04944	2.77922
GRMZM2G003043_T01	7.2901	7.98597	6.38183
GRMZM2G003043_T02	16.5951	16.4937	9.73033
GRMZM2G003057_T01	1.87672	3.09284	5.13728
GRMZM2G003057_T02	0.960364	0.751443	1.43117
GRMZM2G003057_T03	1.39741	3.07027	2.48781
GRMZM2G003057_T04	2.29681	1.2632	0.745066
GRMZM2G003057_T05	0.731065	0	0.70735
GRMZM2G003057_T07	4.83056	3.21786	2.27479
GRMZM2G003064_T01	11.6224	11.796	8.32889
GRMZM2G003068_T01	21.3793	26.7744	11.4258
GRMZM2G003068_T03	2.55568	1.34214	1.88536
GRMZM2G003076_T01	7.16979	13.1744	15.1482
GRMZM2G003076_T02	0.795722	0.517054	0.474438
GRMZM2G003076_T03	0.699839	0.665119	0.531088
GRMZM2G003076_T04	9.97351e-08	0.808262	1.92385e-12
GRMZM2G003090_T01	4.58709	4.5429	26.7032
GRMZM2G003090_T02	0.0237684	0.91182	3.91407
GRMZM2G003090_T03	1.2329	0.514032	7.75297
GRMZM2G003096_T01	2.43355	2.14415	3.87604
GRMZM2G003096_T02	0.560404	2.65587	0.212431
GRMZM2G003096_T04	0.197065	1.67212	0.104956
GRMZM2G003108_T01	17.8942	22.7624	13.1219
GRMZM2G003108_T02	1.79766	1.74573	0.247823
GRMZM2G003109_T01	7.97556	4.10231	18.6155
GRMZM2G003124_T01	1.36414	1.12542	1.08037
GRMZM2G003124_T03	14.04	12.7009	10.748
GRMZM2G003124_T04	1.08361	0.732189	0.607659
GRMZM2G003138_T01	0.204458	0.321862	5.91982
GRMZM2G003157_T01	5.13811	5.1943	6.31728
GRMZM2G003157_T02	3.97331	1.90674	1.84216
GRMZM2G003172_T01	80.6878	68.4945	48.5835
GRMZM2G003179_T01	40.5973	21.8362	6.4222
GRMZM2G003186_T01	3.51655	7.51043	3.64484
GRMZM2G003186_T02	1.6601	0.260158	0.484006
GRMZM2G003190_T01	76.084	46.7388	37.8717
GRMZM2G003225_T02	0.940399	1.42426	0.962827
GRMZM2G003252_T01	8.81796	10.8914	13.7464
GRMZM2G003252_T02	2.03405	6.16216	4.35178
GRMZM2G003289_T01	0.455501	0.860434	0.146146
GRMZM2G003289_T02	8.6936	11.0433	10.6024
GRMZM2G003304_T01	6.59252	6.85261	5.5308
GRMZM2G003306_T01	606.108	228.957	148.244
GRMZM2G003307_T01	54.4342	55.8464	30.9929
GRMZM2G003307_T02	1.35985	5.38523e-05	1.13176
GRMZM2G003318_T02	10.5378	9.08935	8.41789
GRMZM2G003331_T01	0.40834	0.0959464	0.699482
GRMZM2G003331_T02	17.297	13.2075	19.2544
GRMZM2G003342_T01	1.78182	3.17666	3.54462
GRMZM2G003342_T02	3.11141	1.42449	0.245675
GRMZM2G003342_T03	3.13479	4.03611	1.56288
GRMZM2G003342_T04	1.10536	0.0227207	2.07609
GRMZM2G003342_T05	1.73758	2.19812	1.01484
GRMZM2G003342_T06	0.953944	0.593161	0.650348
GRMZM2G003354_T01	0.491724	0.0158544	1.17068
GRMZM2G003354_T02	20.8047	30.2953	27.9229
GRMZM2G003354_T03	3.21755	3.90848	2.20476
GRMZM2G003354_T04	1.32326	2.8815	2.37764
GRMZM2G003368_T02	23.9161	10.1122	3.27019
GRMZM2G003377_T01	9.06697	8.98449	9.90569
GRMZM2G003377_T02	7.58152	6.96402	6.36413
GRMZM2G003379_T01	25.7968	15.42	12.2282
GRMZM2G003384_T01	123.543	61.5129	53.0782
GRMZM2G003384_T02	5.17931	4.73461	0.900057
GRMZM2G003385_T01	1.88915	3.49984	2.01069
GRMZM2G003385_T02	222.771	115.524	152.272
GRMZM2G003389_T01	2.23771	2.05472	1.16
GRMZM2G003389_T02	2.09324	3.04746	1.68608
GRMZM2G003389_T04	2.47426	5.56435	2.57526
GRMZM2G003389_T05	3.29703	5.53521	2.15843
GRMZM2G003406_T01	0.836422	1.51316	0.668318
GRMZM2G003409_T01	48.8614	27.2399	8.77554
GRMZM2G003409_T03	0.688218	0.231245	5.7091e-08
GRMZM2G003409_T04	6.25988	0.00277401	0.00132869
GRMZM2G003411_T01	2.72036	0.978702	59.6237
GRMZM2G003417_T01	11.37	6.77828	10.2486
GRMZM2G003424_T01	38.414	31.8695	43.2628
GRMZM2G003424_T02	42.3239	32.2598	37.9314
GRMZM2G003424_T04	1.4157	1.79716	0.548692
GRMZM2G003461_T01	6.69632	6.04525	6.75518
GRMZM2G003488_T01	22.567	13.7943	17.1247
GRMZM2G003489_T01	6.00384	2.42479	0.349271
GRMZM2G003489_T02	0.579211	6.57639	0.0360963
GRMZM2G003489_T03	1.40623	14.5009	0.0423207
GRMZM2G003493_T01	0.412125	1.00941	0.766606
GRMZM2G003496_T01	1.85348	1.60872	0.643459
GRMZM2G003501_T01	1.40074	1.11624	0.228654
GRMZM2G003506_T01	0.106717	0.0598903	0.832892
GRMZM2G003506_T02	7.29111e-29	0.000121627	0.737061
GRMZM2G003509_T01	1.70178	0.650942	1.40003
GRMZM2G003509_T02	6.39117	4.34111	2.11614
GRMZM2G003509_T03	2.80557	1.77445	0.94783
GRMZM2G003514_T01	0.700608	4.82072e-43	0
GRMZM2G003518_T01	2.07702	0.879052	1.19332
GRMZM2G003520_T01	5.60954	6.32936	5.38118
GRMZM2G003526_T01	4.51926	0.936839	2.29781
GRMZM2G003530_T01	24.4684	21.6965	15.5389
GRMZM2G003551_T01	0.0570015	0	1.4443
GRMZM2G003558_T01	1.5964	0.444129	0.369507
GRMZM2G003563_T01	12.7655	17.5153	24.5222
GRMZM2G003563_T02	2.34255	0.782362	5.67066
GRMZM2G003563_T03	1.57084	1.92282	3.89763
GRMZM2G003565_T01	0.974235	3.35838	0.852574
GRMZM2G003565_T03	41.3127	29.7813	26.9293
GRMZM2G003595_T02	5.83334	4.60014	5.51952
GRMZM2G003607_T01	13.5938	11.3886	12.9915
GRMZM2G003607_T02	12.3412	9.32678	14.7224
GRMZM2G003625_T01	8.06375	14.3177	11.5752
GRMZM2G003625_T02	0.614919	3.08209	0.483938
GRMZM2G003631_T01	18.2452	24.2606	15.7543
GRMZM2G003635_T01	6.36976	8.21756	9.30286
GRMZM2G003638_T01	15.3377	13.4128	9.73258
GRMZM2G003640_T03	5.24179	6.82667	11.4343
GRMZM2G003640_T06	37.777	41.4686	31.6127
GRMZM2G003640_T07	1.97639	0.784494	1.44334
GRMZM2G003642_T01	28.955	26.2485	50.9801
GRMZM2G003642_T02	0.14978	1.14664	0.953768
GRMZM2G003642_T03	1.95837	3.5263	2.98222
GRMZM2G003648_T01	14.0273	18.8744	6.38251
GRMZM2G003656_T03	1.13024	1.33091	1.62989
GRMZM2G003656_T05	1.18147	0.746279	0.162594
GRMZM2G003656_T06	0.985816	0.94367	1.69846
GRMZM2G003656_T07	2.12231	2.16522	1.76161
GRMZM2G003656_T09	2.53023	2.57667	2.21964
GRMZM2G003662_T01	2.3671	5.60119	2.63807
GRMZM2G003662_T02	6.44339	8.5111	7.60032
GRMZM2G003662_T03	2.28864	2.09571	2.10758
GRMZM2G003663_T01	8.32126	9.29639	3.35005
GRMZM2G003682_T01	1.12355	2.80658	23.9164
GRMZM2G003692_T01	0.348198	0.333194	0.74821
GRMZM2G003692_T03	2.3792	2.70271	1.10953
GRMZM2G003692_T04	2.50735	1.83288	2.86076
GRMZM2G003692_T05	1.08822	2.05861	1.74838
GRMZM2G003692_T06	21.7921	20.5415	16.2036
GRMZM2G003692_T07	1.99588	1.60264	6.62427
GRMZM2G003711_T01	0	0	21.2482
GRMZM2G003715_T01	4.552	3.21058	11.1384
GRMZM2G003715_T02	0.305301	0.8669	1.05128
GRMZM2G003715_T03	0.577353	0.431592	1.74234
GRMZM2G003718_T01	6.22302	5.21709	2.75796
GRMZM2G003720_T01	6.40766	5.50475	9.46215
GRMZM2G003720_T02	1.73853	3.08366	2.25628
GRMZM2G003720_T03	0.534857	1.07801	1.54508
GRMZM2G003720_T04	1.80495	7.43827	8.75671
GRMZM2G003724_T01	1.54513	0.984293	1.71897
GRMZM2G003725_T01	29.9081	16.7237	12.3334
GRMZM2G003732_T01	10.6166	6.33785	12.5819
GRMZM2G003734_T01	30.5813	29.1681	24.8212
GRMZM2G003738_T01	0.243519	1.58252	1.35878
GRMZM2G003742_T01	5.57251	3.89309	5.11102
GRMZM2G003750_T01	1.59654	2.68846	1.3995
GRMZM2G003752_T01	30.4828	12.0473	10.1066
GRMZM2G003754_T01	9.81905	6.85378	10.3208
GRMZM2G003754_T02	0.211114	7.03537	3.17445e-05
GRMZM2G003755_T01	7.53031	12.8581	6.68001
GRMZM2G003762_T01	3.93021	0.845503	1.22164
GRMZM2G003762_T02	1.44	0.7179	4.03521e-05
GRMZM2G003762_T03	375.908	389.103	92.4065
GRMZM2G003765_T01	34.3408	35.3404	13.7989
GRMZM2G003765_T03	0.316881	1.38097	1.10639
GRMZM2G003769_T01	0.681266	4.31519	1.02748
GRMZM2G003775_T01	37.2933	27.2844	34.2696
GRMZM2G003784_T01	11.9196	17.0308	4.09588
GRMZM2G003789_T01	13.3271	13.4658	4.30309
GRMZM2G003814_T01	7.63722	6.58019	7.00944
GRMZM2G003821_T01	0.775407	0.381877	0.00297057
GRMZM2G003835_T01	21.0927	25.9428	17.9525
GRMZM2G003852_T01	12.1528	9.15114	8.54113
GRMZM2G003853_T01	50.4145	54.2694	33.7008
GRMZM2G003853_T02	5.80763	1.60027	4.67691
GRMZM2G003861_T01	30.4528	40.7738	32.6945
GRMZM2G003869_T01	1.03713	2.01628	1.81696
GRMZM2G003875_T01	14.5875	9.16313	11.5754
GRMZM2G003883_T01	25.2537	12.6394	15.7415
GRMZM2G003897_T01	194.55	135.229	100.278
GRMZM2G003909_T01	2.01633	0.271917	0.0118646
GRMZM2G003916_T01	0.0740478	0.976016	0.230636
GRMZM2G003930_T01	0.550025	1.74223	1.2031
GRMZM2G003930_T04	0.346568	0.563163	0.98413
GRMZM2G003930_T06	0.953143	0.334095	0.280053
GRMZM2G003930_T07	0.598795	0.279478	0.232245
GRMZM2G003937_T01	55.1281	94.9572	132.726
GRMZM2G003937_T02	4.11201	6.1546	1.25743
GRMZM2G003937_T03	2.12142	1.96194	1.4769
GRMZM2G003937_T04	0.686171	6.29441	0.0742112
GRMZM2G003944_T01	0.162615	2.04302	0.790503
GRMZM2G003947_T01	6.85077	7.70026	6.52208
GRMZM2G003947_T02	2.07006	2.78514	0.441406
GRMZM2G003963_T01	43.3102	63.2436	53.349
GRMZM2G003970_T01	1.31464	0.603187	1.22179
GRMZM2G003970_T02	0.439398	0.427743	1.48809
GRMZM2G003979_T01	31.0185	26.248	21.874
GRMZM2G003984_T01	1.0679	0.679549	0.75925
GRMZM2G003988_T01	7.23745	9.41503	44.913
GRMZM2G003992_T01	15.2643	27.4377	31.293
GRMZM2G004012_T01	4.87735	1.92269	3.02107
GRMZM2G004023_T01	1.16563	0.690016	0.519285
GRMZM2G004023_T02	0.694578	1.59261	1.99024
GRMZM2G004023_T03	4.10507	6.65845	4.17735
GRMZM2G004023_T04	0.000460338	0.750821	0.0214065
GRMZM2G004023_T05	7.0437	3.99793	3.97672
GRMZM2G004023_T06	0.51999	0.224263	1.31265
GRMZM2G004040_T01	4.34025	6.43223	6.06954
GRMZM2G004057_T01	3.14387	1.61414	0.888958
GRMZM2G004057_T02	11.6561	10.5631	8.61824
GRMZM2G004057_T03	262.418	171.486	201.698
GRMZM2G004057_T04	8.30007	5.34919	7.65497
GRMZM2G004060_T01	11.459	13.7271	1.33547
GRMZM2G004079_T01	10.717	10.1471	4.75126
GRMZM2G004079_T03	0.339979	1.23776	0.477308
GRMZM2G004083_T02	10.0773	6.89579	6.76715
GRMZM2G004087_T01	44.433	36.3733	31.9341
GRMZM2G004090_T01	2.54081	1.35063	1.70969
GRMZM2G004092_T01	5.88567	3.73295	2.45191
GRMZM2G004111_T01	210.183	152.921	100.093
GRMZM2G004111_T02	0.0041409	0.809276	4.26531e-10
GRMZM2G004119_T01	2.99689	4.63967	2.2296
GRMZM2G004128_T01	1.24596	2.36379	0.685565
GRMZM2G004131_T01	10.9697	7.28597	5.17934
GRMZM2G004138_T01	26.963	42.0056	36.6698
GRMZM2G004138_T02	1.17224	0.979151	4.15532
GRMZM2G004138_T03	1.54211	0.397521	0.225721
GRMZM2G004138_T04	0.944728	0.5243	1.9047
GRMZM2G004138_T05	7.11729e-06	0.07275	3.28626
GRMZM2G004140_T01	6.82886	4.6055	6.09408
GRMZM2G004140_T02	1.82595	2.54522	1.26379
GRMZM2G004140_T04	0.42216	0.317822	1.43571
GRMZM2G004140_T05	2.31239	1.44594	0.987211
GRMZM2G004140_T06	0.356288	1.61568	2.01662
GRMZM2G004140_T07	11.1099	13.412	11.4131
GRMZM2G004140_T08	3.26675	1.48501	0.537232
GRMZM2G004140_T09	1.12541	4.1816	2.08741
GRMZM2G004157_T01	3.67095	2.98556	4.23608
GRMZM2G004160_T01	1.46947	0.438249	5.96407
GRMZM2G004160_T02	5.09726e-23	3.89861e-06	2.80216
GRMZM2G004161_T01	1.6937	5.43674	25.8346
GRMZM2G004161_T03	0.000132571	8.8898e-14	3.08379
GRMZM2G004161_T05	0.000127942	0.615879	0.0627559
GRMZM2G004172_T01	102.861	64.9616	44.8377
GRMZM2G004180_T01	6.90337	6.98412	5.2892
GRMZM2G004182_T01	13.4738	12.7255	9.47989
GRMZM2G004183_T01	25.9404	32.2739	30.0297
GRMZM2G004188_T01	11.2035	7.98217	5.29629
GRMZM2G004191_T02	1.91414e-06	0.653954	4.0481
GRMZM2G004207_T02	0.23616	0.176922	0.888953
GRMZM2G004222_T01	12.7846	14.2682	5.22563
GRMZM2G004222_T02	0.22897	0.521936	0.521471
GRMZM2G004222_T03	2.46232	1.86578	1.02412
GRMZM2G004259_T01	3.38855	7.31842	1.73116
GRMZM2G004259_T02	26.4707	23.5389	15.0323
GRMZM2G004259_T03	0.652976	0.843952	1.90922
GRMZM2G004290_T01	25.6912	28.9858	16.07
GRMZM2G004298_T01	9.25977	10.7392	13.1728
GRMZM2G004298_T02	3.9813	2.5044	3.35666
GRMZM2G004301_T01	7.49234	8.17935	5.64178
GRMZM2G004301_T02	2.17782	2.34753	1.66032
GRMZM2G004305_T01	2.06835	2.82768	3.63257
GRMZM2G004305_T02	7.37569	8.33404	10.8851
GRMZM2G004314_T01	12.1702	10.2104	24.1209
GRMZM2G004320_T01	1.8617	2.91208	3.12184
GRMZM2G004320_T02	0.450635	0.664608	0.0958178
GRMZM2G004320_T03	5.23696	3.81183	4.25499
GRMZM2G004320_T04	2.90841	1.96172	2.36015
GRMZM2G004334_T01	1.90178	0.855174	0.226335
GRMZM2G004349_T01	28.74	18.3278	30.6901
GRMZM2G004349_T02	1.24299	3.46791	0.766809
GRMZM2G004349_T03	3.31755	5.16589	1.80798
GRMZM2G004352_T02	0.416093	0.882047	1.95919
GRMZM2G004356_T01	0.436362	0.794487	0.498607
GRMZM2G004362_T01	0	0.341446	0.511177
GRMZM2G004375_T01	2.23786	0.564266	2.22623
GRMZM2G004377_T01	3.77624	5.14722	22.4562
GRMZM2G004377_T02	1.65356	2.49801	5.1686
GRMZM2G004382_T01	339.076	378.712	326.393
GRMZM2G004382_T02	1.08582	1.14713	0.786682
GRMZM2G004396_T01	3.28821	1.71529	14.2603
GRMZM2G004397_T01	5.48848	14.1667	16.8153
GRMZM2G004412_T01	4.26534	4.83827	4.12284
GRMZM2G004412_T02	1.43843	1.25976	2.65427
GRMZM2G004414_T01	4.57385	2.93571	1.6929
GRMZM2G004414_T03	1.03048	1.49462	2.72925
GRMZM2G004422_T01	4.63553	8.07234	7.77015
GRMZM2G004422_T02	1.19597	2.6179	1.10533
GRMZM2G004435_T01	0.601604	0.406486	0.391616
GRMZM2G004435_T02	5.52936	6.78078	5.67359
GRMZM2G004435_T03	0.0754211	0.950718	0.000538498
GRMZM2G004445_T01	5.20184	6.39064	4.96566
GRMZM2G004455_T01	1.43331	0.515835	0.709841
GRMZM2G004455_T02	10.9806	12.9285	15.4548
GRMZM2G004459_T01	65.1632	50.3092	42.8685
GRMZM2G004466_T01	1.74443	0.959335	0.373466
GRMZM2G004468_T01	1.88327	1.86934	1.93242
GRMZM2G004468_T02	1.1179	2.11281	1.02817
GRMZM2G004468_T03	2.99925	2.44347	0.248004
GRMZM2G004468_T04	1.27468	1.53336	0.453838
GRMZM2G004468_T05	7.8185	7.93789	10.1402
GRMZM2G004475_T02	21.2677	17.3701	12.847
GRMZM2G004480_T01	1.73126	2.58295	1.96821
GRMZM2G004511_T01	6.66629	1.18105	0.869018
GRMZM2G004519_T01	7.13989	4.00955	2.04668
GRMZM2G004528_T01	7.18254	13.8278	12.7679
GRMZM2G004528_T02	5.105	11.8477	6.31015
GRMZM2G004528_T03	812.925	965.994	961.501
GRMZM2G004531_T01	2.4969	2.21423	4.33781
GRMZM2G004534_T01	90.0118	59.19	81.5586
GRMZM2G004548_T01	1.28577	3.00827	11.9195
GRMZM2G004572_T01	39.7412	34.3325	23.5164
GRMZM2G004572_T02	10.7065	7.06594	4.65447
GRMZM2G004582_T01	1.71989	1.31082	0.420381
GRMZM2G004582_T02	0.72299	0.565931	0.0570594
GRMZM2G004582_T03	2.82949	0.000360559	2.18792e-05
GRMZM2G004582_T04	0.528074	0.000714577	1.77426e-09
GRMZM2G004582_T07	4.38053	9.97951	10.3962
GRMZM2G004583_T01	6.42856	8.27194	6.48665
GRMZM2G004590_T01	14.6167	13.5708	16.708
GRMZM2G004590_T02	40.7524	52.9831	43.7139
GRMZM2G004590_T03	2.24198	2.95761	2.63506
GRMZM2G004590_T04	5.07598	1.24207	1.93349
GRMZM2G004592_T01	3.69001	2.78777	0.608422
GRMZM2G004592_T02	0.882688	0.727283	0.717415
GRMZM2G004592_T03	0.8568	1.82045	0.382882
GRMZM2G004592_T05	0.0886235	1.08463	6.30638e-10
GRMZM2G004593_T01	11.6301	11.0939	7.74064
GRMZM2G004617_T01	1.77971	0.00141621	0.398092
GRMZM2G004619_T01	30.61	18.0206	17.8233
GRMZM2G004619_T02	0.253743	2.7844	0.834306
GRMZM2G004641_T02	0.801811	1.13347	3.98529
GRMZM2G004641_T03	2.71045e-05	0.386918	1.32433
GRMZM2G004641_T06	0.115203	0.222813	0.651621
GRMZM2G004641_T07	2.26542e-06	0.189664	1.1366
GRMZM2G004679_T01	4.21581	2.02725	1.04868
GRMZM2G004690_T01	0.86148	0.706891	1.71283
GRMZM2G004694_T01	0.294255	0.116787	2.91248
GRMZM2G004696_T01	22.0923	20.1857	36.5046
GRMZM2G004699_T01	22.9604	13.1064	5.32815
GRMZM2G004699_T02	0.867243	1.89784	0.316443
GRMZM2G004703_T01	251.952	172.411	121.575
GRMZM2G004703_T03	1.26588	5.28639	1.96964
GRMZM2G004709_T01	11.9789	7.88829	8.74421
GRMZM2G004709_T02	2.7982	1.48788	1.07316
GRMZM2G004715_T01	1.63804	1.21642	1.10738
GRMZM2G004736_T01	4.73918	3.43446	7.58357
GRMZM2G004736_T02	1.14248	1.91256	2.28525
GRMZM2G004741_T01	1.87793	2.73166	0.837855
GRMZM2G004741_T02	16.6775	13.3054	10.9067
GRMZM2G004741_T03	0.970753	0.857816	0.107118
GRMZM2G004748_T01	4.72574	3.41002	10.0626
GRMZM2G004748_T02	1.18868	0.0534148	0.501258
GRMZM2G004768_T01	18.5717	22.2189	22.467
GRMZM2G004784_T01	10.1547	13.1339	24.0613
GRMZM2G004784_T02	0.00305956	1.72004	2.27146
GRMZM2G004784_T03	2.91	5.03158	4.90748
GRMZM2G004795_T02	22.0669	178.261	263.26
GRMZM2G004824_T01	1.58911	2.00604	0.793221
GRMZM2G004835_T01	6.09491	10.8977	19.4238
GRMZM2G004835_T02	0.753331	4.40325	3.97758
GRMZM2G004847_T01	32.1648	43.7333	30.2405
GRMZM2G004847_T03	0.842341	0.5933	0.798686
GRMZM2G004858_T01	1.13894	2.26592	6.03017
GRMZM2G004858_T02	0.046554	0.970069	3.93839
GRMZM2G004878_T01	111.701	83.1969	38.5847
GRMZM2G004880_T01	5.06905	5.3178	8.02302
GRMZM2G004888_T01	6.05152	6.04531	3.56293
GRMZM2G004898_T01	0.0794244	0.392471	0.810021
GRMZM2G004908_T01	21.3322	18.8468	12.5016
GRMZM2G004909_T01	0	0.752004	1.16336
GRMZM2G004924_T01	7.63694	3.56567	3.56105
GRMZM2G004924_T02	0.623167	0.129198	0.094577
GRMZM2G004924_T03	11.4026	7.02599	4.53547
GRMZM2G004932_T01	59.6869	57.1471	43.8786
GRMZM2G004949_T01	23.0901	16.5324	14.1186
GRMZM2G004955_T01	47.7563	35.8903	36.5543
GRMZM2G004957_T01	5.43579	2.4968	2.00507
GRMZM2G004957_T02	8.15182	4.12465	1.58698
GRMZM2G004959_T01	195.562	164.403	122.371
GRMZM2G004959_T02	2.0936	6.15867	1.0444
GRMZM2G004988_T01	28.323	29.1663	24.8601
GRMZM2G004990_T01	8.24883	33.4528	17.9133
GRMZM2G004990_T02	0.74682	2.83951	6.54568e-16
GRMZM2G004990_T03	6.28732	18.1151	8.53751
GRMZM2G004996_T01	0.104749	2.89158	2.89272
GRMZM2G004996_T02	15.948	24.5357	32.2385
GRMZM2G004997_T01	1.01154	0.875776	0.415794
GRMZM2G004997_T02	24.7483	17.6952	19.0098
GRMZM2G005000_T01	9.17961	7.06839	7.40793
GRMZM2G005000_T02	0.781101	1.43591	0.237745
GRMZM2G005013_T01	2.64734	0.780516	1.52988
GRMZM2G005016_T01	0.379638	0.669833	1.31914e-06
GRMZM2G005024_T01	52.4519	35.8032	30.633
GRMZM2G005024_T02	1.37582	0.286833	1.55636
GRMZM2G005024_T03	1.37517	0.603902	0.919465
GRMZM2G005036_T01	111.949	89.8895	119.561
GRMZM2G005036_T03	3.47107	0.000334271	0.690462
GRMZM2G005040_T01	9.48941	24.3247	20.0806
GRMZM2G005052_T01	0.846375	0.621535	1.19144
GRMZM2G005061_T01	34.4265	27.3155	21.8133
GRMZM2G005061_T03	4.67245	4.01388	1.55241
GRMZM2G005080_T01	36.9063	21.898	16.3701
GRMZM2G005082_T01	278.145	149.774	37.5966
GRMZM2G005082_T02	15.3565	11.9664	4.72683
GRMZM2G005103_T01	15.1711	12.2187	15.5055
GRMZM2G005107_T01	8.33166	5.03729	1.42325
GRMZM2G005107_T02	2.65833	3.71896	2.28598
GRMZM2G005126_T01	11.4265	12.7922	8.84656
GRMZM2G005126_T02	5.38882	4.97424	6.46654
GRMZM2G005126_T03	2.38881	1.54924	1.75788
GRMZM2G005134_T01	0.428517	1.42069	1.10007
GRMZM2G005134_T02	3.52753	3.84675	5.21159
GRMZM2G005146_T01	0.0430995	0.518008	0.956547
GRMZM2G005155_T03	2.87928	2.0402	1.92297
GRMZM2G005163_T01	10.8436	14.2432	7.21571
GRMZM2G005170_T01	0.582488	0.939923	0.301883
GRMZM2G005170_T02	3.45172	4.62201	11.7511
GRMZM2G005170_T03	2.64713	4.04276	1.75722
GRMZM2G005170_T04	6.23851	9.55092	11.6836
GRMZM2G005187_T01	2.43021	3.0321	3.62347
GRMZM2G005195_T01	0.199181	0.549274	1.22534
GRMZM2G005195_T02	1.15922	0.31614	2.86043
GRMZM2G005199_T01	9.47446	5.45636	6.72029
GRMZM2G005199_T02	3.93594	1.67862	1.97746
GRMZM2G005205_T02	15.9966	11.5355	8.62169
GRMZM2G005207_T01	0.244616	0.0349725	0.591918
GRMZM2G005209_T01	37.9682	34.4031	27.9114
GRMZM2G005209_T02	2.90558e-09	0.525851	0.0599493
GRMZM2G005229_T01	4.59525	3.39856	1.90082
GRMZM2G005229_T02	10.2446	11.7452	9.30919
GRMZM2G005229_T03	2.67585	2.74603	1.41575
GRMZM2G005232_T01	0.761907	8.31373	4.09186
GRMZM2G005233_T01	0.0733325	0.142311	0.845141
GRMZM2G005236_T01	4.45587	14.8265	22.8143
GRMZM2G005236_T02	2.14314	8.06791	10.3568
GRMZM2G005236_T03	1.58754	9.27978	3.22811
GRMZM2G005251_T02	3.18664	3.57673	2.12492
GRMZM2G005251_T04	29.462	38.3929	30.1219
GRMZM2G005256_T01	5.70417	4.67875	3.67657
GRMZM2G005256_T02	21.0095	11.7182	15.4638
GRMZM2G005256_T03	2.34689e-11	9.63086e-05	0.865381
GRMZM2G005256_T04	1.62478	0.464593	1.18054
GRMZM2G005269_T01	0.68759	0.761157	0.727933
GRMZM2G005278_T01	9.7295	7.8667	6.06844
GRMZM2G005278_T02	3.59575	3.02554	2.35337
GRMZM2G005281_T01	17.2887	12.6573	9.83427
GRMZM2G005281_T02	8.82228e-05	0.000426388	1.17199
GRMZM2G005290_T01	0.521218	0.257785	1.19943
GRMZM2G005293_T01	47.5242	29.7431	18.1293
GRMZM2G005293_T03	1.0018	0.706085	0.395255
GRMZM2G005293_T04	7.86933	3.58771	0.860406
GRMZM2G005298_T01	5.64836	5.01828	5.38805
GRMZM2G005304_T01	15.3247	11.7603	13.1316
GRMZM2G005308_T01	2.14601	2.2243	1.64427
GRMZM2G005308_T02	13.3454	8.29238	11.7272
GRMZM2G005310_T01	2.57596	0.714824	0.723453
GRMZM2G005310_T02	62.6283	16.6409	12.1641
GRMZM2G005311_T01	14.9958	13.8137	10.0206
GRMZM2G005339_T01	33.4499	17.496	15.9887
GRMZM2G005346_T01	15.6065	12.3834	12.7674
GRMZM2G005346_T02	21.923	21.1307	10.4281
GRMZM2G005346_T04	0.631022	0.672138	0.0429933
GRMZM2G005347_T01	1.41125	1.66692	0.802755
GRMZM2G005347_T02	1.64124	1.38627	1.49439
GRMZM2G005350_T01	3.04715	5.53381	3.98323
GRMZM2G005350_T02	15.17	7.89455	13.2629
GRMZM2G005353_T01	10.6332	1.94745	0.398907
GRMZM2G005353_T02	2.48493	2.81874e-12	3.26162e-07
GRMZM2G005365_T02	3.147	2.53235	1.03043
GRMZM2G005365_T03	8.86211	7.00253	5.56992
GRMZM2G005365_T04	0.728687	0.324162	0.196313
GRMZM2G005365_T05	3.76663	3.25693	0.770847
GRMZM2G005365_T06	0.540953	1.60334e-06	1.19571e-18
GRMZM2G005374_T01	0.48044	0.621023	0.685204
GRMZM2G005374_T02	2.97727	2.20607	1.66378
GRMZM2G005374_T03	1.1155	0.555152	0.386685
GRMZM2G005374_T04	6.56592	6.32575	2.30741
GRMZM2G005384_T01	0.622984	3.20562	2.46296
GRMZM2G005384_T02	0.131354	0.601838	0.00318812
GRMZM2G005419_T01	0.930511	1.15952	0.539413
GRMZM2G005433_T01	0.891521	1.74931	0.875014
GRMZM2G005433_T02	3.89794	2.6341	2.13788
GRMZM2G005435_T01	2.46138	1.01598	0.680607
GRMZM2G005435_T02	12.2204	9.1294	6.75682
GRMZM2G005444_T01	15.7914	9.68683	12.8991
GRMZM2G005452_T01	1.69733	2.59855	2.32217
GRMZM2G005452_T02	1.59094	2.83039	2.02941
GRMZM2G005456_T02	34.628	22.3816	15.3543
GRMZM2G005459_T01	16.7442	10.1246	8.75704
GRMZM2G005461_T01	1.99877	0.323991	2.83121
GRMZM2G005482_T01	0.290694	0.708087	0.925137
GRMZM2G005483_T01	8.19174	8.29003	6.4373
GRMZM2G005486_T01	6.7804	4.45839	6.27084
GRMZM2G005493_T01	98.7496	92.2821	99.5303
GRMZM2G005499_T01	7.47819	7.42417	7.8859
GRMZM2G005522_T01	8.27444	10.6872	7.2291
GRMZM2G005526_T01	0.837493	0.413321	1.46237
GRMZM2G005526_T02	1.15063	1.0524	1.42218
GRMZM2G005526_T03	4.14441	3.1528	3.15249
GRMZM2G005536_T01	3.31738	1.15934	1.04871
GRMZM2G005536_T02	0.692433	0.066406	0.337437
GRMZM2G005540_T01	0.0839001	0.933127	0.235294
GRMZM2G005552_T01	4.50557	6.48721	12.2297
GRMZM2G005554_T01	0	0.527982	0.513935
GRMZM2G005562_T02	4.37062e-07	1.26458	3.5304
GRMZM2G005562_T04	9.67654	19.8279	11.4066
GRMZM2G005562_T05	0.965171	1.94506	0.897814
GRMZM2G005562_T06	12.3724	30.9794	76.9035
GRMZM2G005562_T07	15.8879	32.1672	31.3649
GRMZM2G005583_T01	9.02241	9.27803	19.3357
GRMZM2G005592_T01	18.6193	15.612	12.3555
GRMZM2G005619_T01	11.814	6.70539	4.43649
GRMZM2G005622_T01	7.8008	7.42981	2.32719
GRMZM2G005622_T02	10.5875	10.512	22.2134
GRMZM2G005622_T03	4.14008	5.67938	5.04996
GRMZM2G005624_T01	1.4585	0.621212	1.0628
GRMZM2G005630_T01	4.46434	4.59286	1.8259
GRMZM2G005633_T01	0.741759	0.922856	8.79817
GRMZM2G005633_T02	24.0573	172.725	741.849
GRMZM2G005640_T01	6.62216	4.14034	5.14694
GRMZM2G005640_T02	4.40155	0.766701	1.78902
GRMZM2G005640_T03	1.29038	0.782757	0.0885437
GRMZM2G005640_T04	15.5497	14.1327	13.6102
GRMZM2G005640_T05	2.80183	2.54657	3.97858
GRMZM2G005640_T06	22.701	30.4505	18.4144
GRMZM2G005641_T01	0.936114	2.4121	2.29177
[truncated: 39,694 more rows]
