# Supplementary material for: Transcriptomic Analysis of Long Non-Coding RNAs and Coding Genes Uncovers a Complex Regulatory Network That Is Involved in Maize Seed Development
Source: Genes (Basel). 2017 Oct 17;8(10):274. doi: 10.3390/genes8100274 (PMC5664124; doi:10.3390/genes8100274)
Supplement: Supplementary file 1 [file genes-08-00274-s001.zip › Supplementary files/File S8. Characteristics of mRNA identified in endosperm.xls]

## Sheet: File S8
File S8. Characteristics of mRNA identified in endosperm.
Transcripts	9DAP Endosperm	15DAP Endosperm	20DAP Endosperm
AC148167.6_FGT001	15.4185	30.9293	31.9539
AC149475.2_FGT002	261.364	118.593	127.886
AC149475.2_FGT003	120.788	57.5195	61.3082
AC149475.2_FGT005	6.80628	6.96523	6.09031
AC149475.2_FGT007	15.2779	1.92214	4.45741
AC149818.2_FGT001	6.06351	15.4402	18.6491
AC149818.2_FGT004	206.481	46.7764	65.3588
AC149818.2_FGT005	3.15206	2.21168	2.06586
AC149818.2_FGT006	10.3978	13.0606	29.6247
AC149818.2_FGT007	1.18232	0.910757	1.9399
AC149818.2_FGT008	3.51486	2.98871	3.17117
AC149828.2_FGT002	73.5606	18.2387	18.3131
AC149829.2_FGT002	603.437	619.026	235.498
AC149829.2_FGT003	32.9273	19.6817	20.3258
AC149829.2_FGT006	34.7849	26.517	31.3405
AC150739.3_FGT001	4.52905	3.73473	3.73039
AC152495.1_FGT003	0.252291	0.71995	1.36196
AC152495.1_FGT011	2.18805	1.66227	1.37992
AC152495.1_FGT012	1.23557	0.86424	1.11993
AC152495.1_FGT017	0.58285	0.881959	0.309554
AC155352.2_FGT010	0.0310058	3.85774	1.5713
AC155376.2_FGT004	1.18757	0.380313	1.08813
AC155376.2_FGT005	2.40904	2.60743	5.65896
AC155377.1_FGT001	27.2456	21.7466	30.611
AC155377.1_FGT002	8.03304	8.21302	7.14728
AC155390.2_FGT002	1.79844	0.551083	1.2296
AC155434.2_FGT001	0	0.802535	0.930375
AC155434.2_FGT003	0.947407	1.07291	1.19347
AC155434.2_FGT004	33.1938	25.1901	26.7306
AC155496.2_FGT009	50.8788	30.1432	37.0924
AC155622.2_FGT001	30.0687	22.3081	24.8757
AC155622.2_FGT004	41.5076	20.5827	22.7803
AC155624.2_FGT006	4.40039	2.61848	5.78352
AC155624.2_FGT011	19.5914	26.9977	32.8224
AC159612.1_FGT007	6.76244	1.35042	5.76152
AC165178.2_FGT004	0.105742	2.80689	1.71717
AC166636.1_FGT007	0	0.897213	1.94666
AC166636.1_FGT008	5.27587	3.87976	5.30533
AC166636.1_FGT009	0.24219	0.102099	0.519401
AC177850.2_FGT005	0.938969	0.805083	0.457305
AC177893.3_FGT006	3.43032	1.57141	0.727038
AC177897.2_FGT002	3.88572	4.05771	9.15685
AC177897.2_FGT022	1.09123e-17	0.150652	0.882402
AC177908.3_FGT002	13.4811	5.95839	8.92916
AC177924.2_FGT003	1.1176	0	0
AC177936.6_FGT008	35.5136	24.4572	28.0069
AC177946.2_FGT004	0	0	0.539721
AC182617.3_FGT001	49.4579	18.168	18.9445
AC183315.4_FGT006	0.432445	1.64084	0.537868
AC183372.4_FGT006	1.20646	0.331899	1.32609
AC183412.5_FGT005	0.569561	0.574867	0.163611
AC183928.4_FGT001	0.133814	0.769547	0.947487
AC183932.3_FGT007	6.40786	10.498	18.6233
AC183950.2_FGT003	0.362797	7.46977e-72	0.829839
AC183950.2_FGT005	1.15389	1.04481	0.898178
AC184130.4_FGT012	3.39999	1.07862	1.69815
AC184169.3_FGT001	14.2742	8.59622	11.1176
AC184699.3_FGT005	0.539922	0.25423	0.249588
AC184794.2_FGT003	5.41979	1.8467	0.1674
AC185108.3_FGT010	0.0983818	0.0648714	0.644071
AC185226.4_FGT001	32.5182	17.5353	23.0394
AC185254.4_FGT002	0.93476	0.355282	0.252288
AC185300.4_FGT002	1.47207	3.17349	3.11539
AC185415.3_FGT005	0.55233	2.30343	1.5325
AC185466.3_FGT001	1.29838	1.61335	1.18786
AC185471.3_FGT005	1.25705	0.609576	0.369055
AC185501.3_FGT001	4.43455e-25	0.269917	1.03814
AC185501.3_FGT006	7.90546	10.5381	8.88272
AC185623.4_FGT010	0	0.654473	0.68018
AC186147.3_FGT008	91.3827	58.4615	67.633
AC186284.3_FGT007	1.68958	0.839045	0.944313
AC186493.4_FGT002	1.78359	4.58894	3.02494
AC186512.3_FGT007	15.3191	72.5361	14.8321
AC186592.3_FGT002	2.33519	2.04749	3.12616
AC186603.6_FGT003	0.884266	1.05286	0.334397
AC186669.3_FGT002	1.51266	1.24016	1.52762
AC186807.4_FGT002	0.529874	0.867066	7.41478e-05
AC187080.3_FGT006	1.43664	0.643691	1.56275
AC187080.3_FGT007	0.814835	0.0859707	0.546973
AC187098.4_FGT011	7.88308	7.86425	6.41474
AC187157.4_FGT002	16.4992	6.9491	7.07199
AC187207.3_FGT006	2.74787	2.53389	1.30664
AC187243.3_FGT005	0	0.591856	0.504386
AC187262.4_FGT007	233.586	11.2866	19.555
AC187551.3_FGT002	3.07014	2.28654	2.49367
AC187560.5_FGT003	0.961232	0.276503	0.306939
AC187567.4_FGT004	0.44857	0.250555	0.613692
AC187800.4_FGT003	0.578561	0.590668	0.340025
AC187843.3_FGT006	0	0.807386	1.72369
AC187910.5_FGT002	3.20425e-60	5.34199e-64	1.10758
AC188003.3_FGT012	127.863	2.12412	0
AC188023.3_FGT005	45.3941	73.9224	78.0258
AC188752.3_FGT008	1.27765	1.01738	0.741212
AC188831.3_FGT005	6.36056	2.03114	2.56717
AC188838.3_FGT005	20.4341	3.08512	3.1215
AC189750.4_FGT004	19.5816	9.6932	22.1477
AC189795.3_FGT001	1.05371	0.153891	0.156117
AC190587.3_FGT005	0.668461	0.423067	0.141147
AC190609.3_FGT002	1170.58	290.698	307.786
AC190609.3_FGT003	34.0557	17.7291	28.7581
AC190609.3_FGT004	1.50987	1.28303	1.9549
AC190623.3_FGT001	5.02977	20.1031	8.09738
AC190628.4_FGT007	18.0441	11.0398	9.62767
AC190636.3_FGT005	0.167132	0.546848	0.339207
AC190652.3_FGT001	0.884476	1.95216	2.41078
AC190743.3_FGT012	17.9266	7.26955	15.0108
AC190750.2_FGT014	35.5006	22.4963	32.699
AC190788.2_FGT005	1.95936	4.884	5.64009
AC190792.2_FGT006	0.85395	4.72033	4.39332
AC190816.3_FGT007	2.5974	1.91009	2.59399
AC190885.4_FGT006	0.15635	0.107973	1.20484
AC190909.3_FGT004	115.229	47.327	50.6675
AC190915.3_FGT007	12.5233	14.7353	15.164
AC190933.3_FGT004	18.6707	37.3533	22.0232
AC190985.3_FGT006	1.93716	1.17094	0.696606
AC190999.2_FGT004	8.6326	5.58515	8.41998
AC191009.3_FGT004	2.63878	1.24688	3.37981
AC191012.2_FGT001	1.68958	0.360901	0.20218
AC191048.2_FGT006	3.56501	3.75124	4.5611
AC191050.3_FGT003	0.646606	0.0242032	0.13433
AC191069.3_FGT004	40.1087	11.5016	12.0832
AC191071.3_FGT001	0.514608	0.325093	2.10295e-30
AC191097.3_FGT007	0.129124	0.21076	0.569531
AC191113.2_FGT002	5.70515	6.59638	6.78627
AC191246.3_FGT006	1.48144	0.262158	0.698572
AC191251.3_FGT005	6.7357	4.76233	4.62082
AC191283.3_FGT004	0.399823	0.273946	0.809296
AC191401.3_FGT009	1.25555	1.63359	2.64561
AC191401.3_FGT013	0	0.518968	0.386328
AC191534.3_FGT003	29.8267	37.3926	33.8067
AC191589.3_FGT003	0.335215	0.781955	1.46141
AC191622.3_FGT005	0.660273	1.97281	1.08281
AC191771.3_FGT008	39.0528	27.9819	30.813
AC191961.3_FGT009	6.21331	4.35206	5.23803
AC192244.3_FGT007	0.0589267	1.14068	2.22629
AC192362.3_FGT002	0.765572	0.915574	1.26278
AC192362.3_FGT003	1.79505	1.53242	1.40165
AC192367.2_FGT002	3.43014	0.842659	1.92177
AC192451.3_FGT001	9.42036	24.1133	29.8832
AC193324.3_FGT002	3.40151	2.28356	2.22454
AC193754.3_FGT008	2.02802	0.619762	1.34638
AC194022.3_FGT013	1.99976	2.96718	6.45034
AC194112.3_FGT001	2.75012	7.38456	4.96428
AC194158.3_FGT005	1.0885	0.120725	0.788743
AC194264.3_FGT006	21.1896	30.8923	30.924
AC194298.3_FGT005	0	0	1.42904
AC194321.3_FGT009	2.95691	0.311171	0
AC194341.4_FGT002	122.467	62.7282	35.6371
AC194341.4_FGT004	3.36188	1.16654	1.857
AC194357.3_FGT003	0.984787	0.201123	2.04604
AC194405.3_FGT021	1.023	0.288618	1.21832
AC194425.3_FGT005	2.40954	30.653	29.5718
AC194591.2_FGT005	0.895626	0.34499	0.758919
AC194666.2_FGT010	0.647653	0.336713	0.173004
AC194828.3_FGT004	1.34526	0.351713	0
AC194863.3_FGT007	1.86558	0.924085	0.186979
AC194914.3_FGT002	14.787	6.51085	4.35613
AC194965.4_FGT001	1.82567	2.6185	3.00167
AC194965.4_FGT004	0.156618	0.241949	0.611428
AC194970.5_FGT001	2.11669	1.42111	1.35092
AC194970.5_FGT002	17.281	3.84073	2.72763
AC194970.5_FGT004	9.88357	9.35691	11.6468
AC194970.5_FGT005	15.7142	8.00563	11.8702
AC194970.5_FGT009	67.0638	50.8757	37.8958
AC194980.3_FGT002	81.8961	91.6137	16.5209
AC195058.3_FGT003	1.72374	0	0
AC195154.3_FGT004	12.0131	15.177	17.6774
AC195172.3_FGT001	1.17833	1.28408	1.39983
AC195320.3_FGT003	0.606206	0.244325	0.0747767
AC195331.3_FGT008	0	0.926178	0.669633
AC195340.3_FGT001	836.832	612.579	572.26
AC195340.3_FGT002	179.475	96.9784	107.099
AC195340.3_FGT004	3.13056	9.2988	19.7449
AC195340.3_FGT005	1.83941	1.95506	1.65178
AC195347.4_FGT004	6.16724	8.99237	3.50288
AC195484.3_FGT003	0.700537	0.519355	0.638828
AC195860.3_FGT002	0.622974	0.828569	0.329697
AC195860.3_FGT005	10.0549	14.9607	20.9446
AC195860.3_FGT006	23.1267	12.1781	13.4591
AC195864.3_FGT017	0.801484	0.367558	0.379717
AC195874.2_FGT002	53.4839	29.5118	46.151
AC195914.2_FGT002	0	1.27554	2.5834
AC196059.3_FGT003	1.85251	1.29771	0.568077
AC196066.3_FGT003	8.55691	6.50724	8.65434
AC196090.3_FGT006	10.0987	6.40615	6.56698
AC196154.3_FGT014	0.24733	3.01265	0.70263
AC196156.3_FGT003	46.904	25.1029	53.6829
AC196206.3_FGT007	0.534201	1.5688	1.32956
AC196278.2_FGT003	9.87059	2.26672	3.33352
AC196278.2_FGT004	7.06267	1.54513	2.37768
AC196278.2_FGT005	0.505635	0.456384	0.604038
AC196417.3_FGT008	695.227	16.3258	0.3818
AC196426.3_FGT007	93.6547	106.265	124.633
AC196465.3_FGT006	5.83923	6.11025	5.28959
AC196475.3_FGT004	36.7392	24.1661	43.6145
AC196475.3_FGT005	52.8248	54.4642	102.804
AC196489.3_FGT002	397.844	182.09	164.234
AC196575.3_FGT007	0.792698	0.506788	0.894251
AC196708.3_FGT006	0.887798	0.735518	1.74104
AC196710.3_FGT013	0	0.761971	2.84327
AC196726.2_FGT001	0	5.12009	5.55311
AC196779.3_FGT003	3.46168	4.38525	5.03855
AC196957.3_FGT005	0.257545	0.393975	0.594885
AC196961.2_FGT003	24.7489	8.79519	9.40091
AC197013.3_FGT003	28.9804	15.9424	15.2531
AC197029.3_FGT003	7.35825	3.10322	7.08501
AC197056.3_FGT005	14.2497	16.3729	10.1597
AC197118.3_FGT005	6.55716	3.18065	5.42605
AC197122.3_FGT003	16.5603	18.1468	17.1407
AC197146.3_FGT001	7.54468	1.27815	1.76429
AC197164.4_FGT002	0.707087	0.0925149	0.128618
AC197242.3_FGT001	0.86113	0.735749	8.79364e-86
AC197246.3_FGT001	17.1568	5.03095	3.57757
AC197246.3_FGT003	159.884	65.0358	60.7153
AC197545.3_FGT002	16.8393	7.51576	8.26872
AC197555.3_FGT008	32.9286	15.3121	9.42225
AC197578.4_FGT001	0.599605	1.28226	3.69006
AC197672.3_FGT002	89.9634	32.6225	31.9946
AC197699.3_FGT003	3.72622	2.32833	2.63683
AC197699.3_FGT010	0	0	0.584912
AC197705.4_FGT001	144.326	14.8163	16.818
AC197705.4_FGT003	20.2096	30.993	4.66732
AC197705.4_FGT006	27.6094	18.3773	24.3712
AC197705.4_FGT007	74.2359	38.1902	36.5142
AC197705.4_FGT011	2.22886	0.274467	0.624606
AC197717.3_FGT002	202.491	205.963	148.681
AC198169.4_FGT004	9.15374	10.2163	16.6004
AC198206.5_FGT001	1.68307	0.418271	1.50168
AC198230.4_FGT003	0.900752	0	0.918237
AC198353.5_FGT004	1.68646	1.39791	2.14414
AC198361.3_FGT004	21.2599	22.859	15.7668
AC198366.3_FGT004	3.15086	2.63298	6.02459
AC198371.3_FGT011	0.588505	0	0.515506
AC198418.3_FGT005	3.58562	0.593711	1.4729
AC198481.3_FGT004	69.6748	55.7261	51.4415
AC198518.3_FGT002	1.24813	0.415928	0.180362
AC198518.3_FGT003	3.83051	6.24823	3.65099
AC198700.2_FGT004	29.0221	2.09059	0.199945
AC198725.4_FGT007	8.61678	2.15016	1.91344
AC198781.3_FGT002	0	0	0.942568
AC198901.4_FGT004	0.361709	0	1.19907
AC198923.4_FGT002	1.59502	0.493905	0.287614
AC198940.4_FGT008	0.930585	0.671993	0.935055
AC198982.3_FGT006	2.57044	1.50256	5.58437
AC199001.3_FGT005	71.1792	38.6844	56.0583
AC199067.2_FGT004	1.83808	0.879293	1.91691
AC199068.2_FGT017	2.08868	2.21794	6.15323
AC199175.2_FGT003	0.886826	1.4194	1.14327
AC199315.4_FGT001	352.358	516.809	429.418
AC199363.4_FGT003	10.3367	15.7551	19.6503
AC199384.3_FGT002	0.880189	0.392767	0.284473
AC199526.5_FGT002	127.26	39.6957	68.0952
AC199526.5_FGT003	1.5486	0.276042	0.797877
AC199541.4_FGT001	0.254204	0.685216	0.388459
AC199541.4_FGT007	0.605337	0.797564	0.994624
AC199571.3_FGT004	2.63821	8.25464	3.4115
AC199577.4_FGT004	0.749456	0	0
AC199632.4_FGT007	0.443798	1.0841	0.507924
AC199705.3_FGT008	0	0.638084	0.324059
AC199765.4_FGT008	6.64538	2.35799	4.26592
AC199771.4_FGT001	14.8748	4.61816	5.09383
AC199782.5_FGT001	57.084	35.3518	42.4983
AC199782.5_FGT002	53.7077	19.4796	33.871
AC199782.5_FGT003	2.34591	2.29124	2.39403
AC199790.4_FGT013	2.00687	0.504487	0.883333
AC199820.4_FGT006	55.2654	11.1397	10.8026
AC199843.4_FGT007	0.615403	0.372912	0.1782
AC200045.3_FGT006	2.47975	2.35592	3.73138
AC200057.4_FGT007	2.88341	3.70357	1.51541
AC200069.4_FGT002	5.64473	0	0
AC200138.3_FGT003	1.38303	0	0.189484
AC200210.1_FGT006	8.49425	16.8212	11.4008
AC200287.4_FGT006	1.3923	1.12558	0.860889
AC200622.3_FGT005	0.0907023	2.08679	1.33158
AC200887.4_FGT002	2.9131	2.60896	1.67621
AC201815.4_FGT001	2.14384	0.710515	1.29833
AC201832.3_FGT006	0.35026	0.207438	0.528134
AC202073.4_FGT001	1.68481	2.07715	3.1429
AC202172.3_FGT004	2.63017	0	0
AC202181.3_FGT010	1.32962	0.42957	0.811114
AC202185.4_FGT004	0.0471421	5.32116	2.90847
AC202391.4_FGT002	0.772656	1.66817	0.689202
AC202435.3_FGT001	2.24685	3.06821	1.38532
AC202567.4_FGT004	0.59556	0.407708	0.204973
AC202707.3_FGT002	2.88918	1.93355	3.36849
AC202864.3_FGT002	5.89687	0.752572	0.919171
AC202911.3_FGT002	0.58323	0.164618	0.271876
AC202915.3_FGT002	19.2553	18.8127	20.4581
AC202974.3_FGT004	0.801545	0.749776	0.272779
AC203019.3_FGT001	0	0.635994	0
AC203031.3_FGT002	7.96749	8.27021	6.49536
AC203048.3_FGT001	4.43818	1.05039	1.03852
AC203173.3_FGT004	715.457	383.459	360.354
AC203228.3_FGT003	0	0.0941784	0.572595
AC203294.3_FGT008	7.16218	3.18576	4.04304
AC203307.4_FGT001	0	0.30092	2.65353
AC203366.4_FGT001	20.2088	15.9266	14.3834
AC203424.3_FGT001	40.9129	22.7728	20.2868
AC203531.3_FGT002	1.49382	0.165465	0.783171
AC203535.4_FGT001	50.4227	31.0669	26.0697
AC203535.4_FGT002	41.8343	47.3211	88.7151
AC203535.4_FGT004	0.347824	0.548621	0.831105
AC203535.4_FGT006	0.533235	1.48602	0.67198
AC203570.4_FGT005	7.89717	9.26893	5.38601
AC203571.3_FGT001	1.48181	0.906808	1.04045
AC203752.5_FGT002	48.2189	29.3456	30.1824
AC203753.4_FGT006	10.5948	4.1891	4.24535
AC203753.4_FGT007	0.524347	1.39209	0.500622
AC203754.4_FGT008	7.35546	1.89616	3.95236
AC203761.3_FGT002	8.06753	1.63523	3.8028
AC203841.3_FGT002	3.04533	1.64652	2.27438
AC203841.3_FGT009	20.2943	16.3048	19.4068
AC203862.4_FGT002	7.77181	14.1012	8.30676
AC203865.3_FGT001	20.9012	13.687	10.0357
AC203909.3_FGT007	2.82468	0.203353	0
AC203966.5_FGT003	1.72186	0.720052	0.92653
AC203966.5_FGT005	0.759947	6.02973	4.60614
AC203985.4_FGT001	10.0464	9.91375	20.595
AC203985.4_FGT005	97.3141	73.9732	77.0446
AC203989.4_FGT001	45.2763	27.3871	23.7635
AC204007.3_FGT008	12.3978	0	1.07547
AC204035.3_FGT003	1.49934	0.413512	0.727521
AC204050.4_FGT006	1.51462	4.08964	9.21792
AC204070.3_FGT004	12.6494	9.3631	19.4455
AC204254.3_FGT001	0	0.363144	2.0774
AC204277.3_FGT006	7.20406	9.55889	9.4584
AC204292.4_FGT002	1.90132	0.756937	1.88327
AC204359.3_FGT005	3.47606	1.6472	1.63319
AC204381.3_FGT001	4.75725	5.66758	4.58698
AC204502.4_FGT006	0.772795	0.126467	0
AC204519.3_FGT003	0.829154	0.237322	0.240545
AC204530.4_FGT002	15.7874	8.59175	8.16756
AC204530.4_FGT006	0.284894	0.533423	0.153926
AC204539.4_FGT001	0.391346	2.43747	3.146
AC204539.4_FGT002	6.74249	4.7313	4.62867
AC204539.4_FGT003	6.9394	7.83125	4.12745
AC204540.3_FGT001	0.317167	1.23614e-49	0.538299
AC204563.3_FGT011	0.959719	0.352238	0.608484
AC204581.3_FGT003	0	0	1.43083
AC204662.3_FGT005	2.96759	0.547966	0.21881
AC204711.3_FGT002	0.508459	1.27506	1.88655
AC204711.3_FGT003	252.38	210.285	134.351
AC204712.3_FGT002	37.1976	19.1749	20.6307
AC204763.2_FGT001	0.890841	5.66543e-72	1.00765e-63
AC204845.3_FGT008	5.50697	0.473922	0.932956
AC205008.4_FGT002	1.28618	0.298594	0.0785105
AC205057.3_FGT002	6.36049	5.72999	4.08754
AC205057.3_FGT004	9.11267e-25	0.555753	2.33187e-06
AC205122.4_FGT003	2.27511	2.94681	4.5547
AC205175.3_FGT002	0.338092	0.390779	0.830005
AC205250.3_FGT006	1.69613	0.726298	1.97121
AC205320.3_FGT004	6.93924	2.75175	1.93903
AC205324.3_FGT003	0.490757	0.321748	0.631929
AC205326.3_FGT002	4.76558	6.29414	7.25338
AC205362.4_FGT002	2.15558	0.880832	1.1872
AC205376.4_FGT008	2.54303	2.11103	8.15404
AC205419.3_FGT001	40.317	34.9488	58.8078
AC205425.3_FGT006	4.48386	8.78993	2.91119
AC205471.4_FGT003	0.497079	0.244463	1.02657
AC205471.4_FGT007	54.9736	144.68	94.2679
AC205471.4_FGT008	1.24435	0.150309	0.44926
AC205484.3_FGT005	0.746232	0.444635	0.302046
AC205500.3_FGT002	0.676444	1.2362	0.806332
AC205521.3_FGT003	64.6118	58.2181	72.1073
AC205574.3_FGT006	10.4427	8.27105	11.6356
AC205608.4_FGT004	3.12334	3.09929	5.88059
AC205673.3_FGT006	5.39199	5.2231	3.73494
AC205677.3_FGT001	17.8584	18.2963	21.3593
AC205703.4_FGT002	76.4664	82.6251	71.3755
AC205703.4_FGT005	2.84462	1.08727	1.92359
AC205703.4_FGT006	7.61495	8.05447	26.2263
AC205703.4_FGT010	10.013	6.65425	8.70277
AC205725.3_FGT010	3.77485	1.4877	2.48029
AC205730.3_FGT002	9.68815	13.5012	10.0456
AC205735.3_FGT006	2.29653	0.953117	1.32173
AC205834.3_FGT003	1.64262	2.15566	0.994541
AC205888.4_FGT004	0.373907	0.718689	1.37005
AC206184.4_FGT002	0.223553	1.35442e-56	1.2693
AC206194.3_FGT003	0.757779	0.303718	0.0439994
AC206201.3_FGT004	10.7304	3.73636	3.4701
AC206223.3_FGT006	4.73275	2.58971	4.91077
AC206223.3_FGT007	0.186823	0.886999	0.585312
AC206223.3_FGT010	13.1033	2.08822	3.69601
AC206259.3_FGT003	12.5132	15.3672	15.4841
AC206425.3_FGT004	0.615496	0.194061	0.465958
AC206642.4_FGT001	412.806	149.007	166.613
AC206764.4_FGT001	1.45126	0.546938	0.570625
AC206764.4_FGT003	9.51612e-17	1.62659	0.0279831
AC206788.3_FGT015	0.457773	1.73291	1.9703
AC206840.3_FGT002	15.6236	10.1084	13.889
AC206901.3_FGT005	1.28078	1.27737	1.12907
AC206941.2_FGT002	82.812	105.701	279.824
AC206951.3_FGT016	0	0.250403	2.1128
AC206951.3_FGT017	0.939686	1.9152	11.5297
AC206968.3_FGT003	38.2219	16.0697	17.3408
AC206980.3_FGT007	5.48171e-42	0.00244531	1.60383
AC206989.4_FGT002	34.343	40.2133	34.4795
AC207043.3_FGT002	0.218471	0.0773217	0.645092
AC207205.3_FGT004	0.877258	4.06779e-79	0.255286
AC207231.3_FGT001	2.44179	4.33918	3.02444
AC207254.3_FGT005	0.236971	1.33312	1.27207
AC207265.3_FGT002	1.82714	0.992712	2.36495
AC207321.3_FGT003	1.94687	1.4789	1.23349
AC207328.3_FGT003	0.18444	0.518236	1.10996
AC207342.3_FGT007	21.4011	9.58316	7.54609
AC207342.3_FGT008	2.15471	1.26472	5.17401
AC207347.3_FGT005	1.83476	3.33029	3.30756
AC207427.3_FGT005	0.503213	1.60599e-30	1.49927e-18
AC207472.3_FGT001	0.574743	0	1.54844
AC207533.2_FGT002	9.13831	2.51273	8.01882
AC207619.3_FGT001	2.15223	0.0848058	0.0607977
AC207628.4_FGT003	0.925674	0.161901	0.345555
AC207628.4_FGT005	0.854478	0.0489354	0.305106
AC207628.4_FGT009	5.44492	5.38791	9.30025
AC207628.4_FGT010	1.68647	1.58447	3.33507
AC207628.4_FGT011	7.86305	9.23582	6.43834
AC207652.3_FGT001	6.12125	5.26252	7.57123
AC207656.3_FGT002	12.9374	12.1221	23.0549
AC207722.2_FGT009	0.0965684	0.266512	0.661207
AC207728.2_FGT003	0.376157	0.770952	1.73781
AC207755.3_FGT005	1.81076	3.05963	4.99188
AC207756.3_FGT001	1.5573	1.08109	0.677649
AC207767.2_FGT001	1.93629	1.45232	0.620127
AC207890.3_FGT002	158.845	278.186	268.666
AC208023.3_FGT001	518.908	373.106	380.725
AC208026.3_FGT005	0.540869	0.691854	0.237075
AC208110.2_FGT006	2.10667	3.23468	3.37528
AC208110.2_FGT007	1.59661	5.02692	5.56634
AC208113.3_FGT005	1.83782	3.65368	3.16307
AC208201.3_FGT001	24.9356	14.6861	17.6489
AC208201.3_FGT002	5.84896	4.13423	14.6003
AC208204.3_FGT006	304.292	2430.9	375.918
AC208212.3_FGT001	0.179124	0.703802	0.469695
AC208327.4_FGT002	0.0254932	1.25378	1.26087
AC208327.4_FGT003	72.6107	41.3966	56.5813
AC208327.4_FGT006	8.705	7.62809	5.89916
AC208337.2_FGT003	1.69096	1.91121	1.35641
AC208341.4_FGT005	14.9386	8.07105	10.4801
AC208341.4_FGT006	0.837363	0.264566	0.834085
AC208341.4_FGT008	0.245779	0.611092	0.295482
AC208346.3_FGT004	13.6217	8.7309	7.30379
AC208348.3_FGT012	2.15974	0.610586	0.855159
AC208436.3_FGT007	2.11098	1.53231	2.65641
AC208440.3_FGT003	15.4202	17.4606	20.1245
AC208539.3_FGT002	20.2504	10.0187	7.89393
AC208571.4_FGT001	5.3013	4.3412	4.52583
AC208711.3_FGT005	1.51284	1.11652	1.84427
AC208860.3_FGT002	0.657218	0.504317	0.616298
AC208892.3_FGT005	0.000404493	0.0669806	0.616081
AC208897.3_FGT003	1.06713	0.017438	0.0821699
AC208905.3_FGT004	0	3.91726	1.36441
AC208916.3_FGT003	0.281454	0.575619	3.62994
AC209177.3_FGT001	11.7003	12.0906	7.81958
AC209206.3_FGT011	7.86863	4.00592	8.85522
AC209206.3_FGT014	2.83217	5.73609	3.7924
AC209208.3_FGT001	5.24838	4.18558	5.02155
AC209208.3_FGT002	4.86199	12.3295	9.44295
AC209208.3_FGT004	0.639806	0.547796	0.127485
AC209208.3_FGT005	23.7146	12.2515	13.7713
AC209212.3_FGT005	0.864511	0.534374	0.474421
AC209242.3_FGT003	21.253	14.4875	17.1021
AC209257.4_FGT003	1.51931	0.615654	1.24156
AC209257.4_FGT004	1.95496	1.08316	0
AC209257.4_FGT006	1.34305	0.636657	1.38258
AC209257.4_FGT008	13.3846	10.8803	10.8779
AC209332.3_FGT011	0.468418	0.398221	0.870834
AC209356.4_FGT001	33.0574	0	0
AC209364.3_FGT009	2.48351	1.05025	0.716531
AC209374.4_FGT002	9.4167	4.72837	3.14727
AC209460.3_FGT002	30.6127	19.9073	27.0761
AC209624.2_FGT001	4.11419	0.477072	0.159599
AC209624.2_FGT003	5.17277	0.808034	0.36003
AC209626.2_FGT013	10.0031	7.37345	6.95685
AC209664.3_FGT002	5.70783	1.38207	2.30091
AC209704.3_FGT003	0.596987	1.27678	0.424759
AC209705.3_FGT004	16.6601	6.48603	7.90172
AC209718.1_FGT009	1.11058	0.479571	1.21808
AC209784.3_FGT007	36.257	850.935	64.5299
AC209784.3_FGT011	0.827447	0.280474	0.580929
AC209819.3_FGT008	0.373684	0.621435	0.158432
AC209819.3_FGT009	0.175118	0.114366	1.12033
AC209819.3_FGT010	0.615657	0.580717	0.662815
AC209819.3_FGT012	41.8094	13.3386	23.6717
AC209835.4_FGT004	8.65397	52.794	46.263
AC209858.4_FGT002	28.8542	19.2718	17.4725
AC209858.4_FGT004	31.0777	20.1526	10.971
AC209877.3_FGT002	11.6967	8.52328	10.2635
AC209898.2_FGT004	2.38155	0.895416	1.13146
AC209926.4_FGT002	2.13683	0.28413	1.46466e-06
AC209987.4_FGT002	0.319018	1.08395	3.08338
AC209987.4_FGT010	0.183582	2.84557	18.7978
AC210003.2_FGT004	29.7556	2.00898	1.70417
AC210013.4_FGT002	0.569088	0.0689678	0.311781
AC210013.4_FGT003	0.596545	2.78435	4.97971
AC210013.4_FGT008	8.9314	7.9459	6.93845
AC210013.4_FGT009	3.49247	2.67033	5.84156
AC210013.4_FGT011	13.013	14.642	16.5321
AC210013.4_FGT012	1.81839	0.790608	0.938797
AC210013.4_FGT014	1.16784	1.34733	2.56409
AC210013.4_FGT016	130.786	107.43	56.6448
AC210013.4_FGT018	8.30558	11.0398	17.9069
AC210013.4_FGT019	431.177	99.2609	93.0596
AC210023.3_FGT014	5.12745	7.46763	5.48527
AC210023.3_FGT015	13.9498	4.58232	7.54005
AC210050.3_FGT006	0.571553	0.171646	0.224497
AC210158.3_FGT003	1.02756	1.75659	1.85355
AC210158.3_FGT004	0.387046	0.612738	0.667834
AC210169.3_FGT002	5.71752	2.96961	2.91813
AC210173.4_FGT002	7.02579	17.7922	20.2299
AC210173.4_FGT005	22.543	0.931308	2.31412
AC210193.4_FGT002	2.25971	2.52755	27.2599
AC210199.4_FGT003	2.14462	2.422	2.2347
AC210204.3_FGT002	42.2457	33.1191	40.0203
AC210280.4_FGT002	1.63019	1.67606	1.80057
AC210303.3_FGT001	7.01235	8.95071	8.22888
AC210314.3_FGT006	10.9062	61.285	25.8343
AC210595.3_FGT004	0.5322	0.762273	1.60928
AC210598.3_FGT003	1.82015	1.26153	0.776744
AC210669.3_FGT001	42.3393	35.2365	63.1938
AC210727.4_FGT002	0.879583	1.11043	1.62317
AC210816.3_FGT006	4.35793	0.479258	1.61636
AC210848.3_FGT004	3.56336	6.13343	6.75066
AC210892.4_FGT006	0.152644	0.211357	1.76696
AC211164.5_FGT003	14.0814	52.8113	33.8473
AC211164.5_FGT004	0.595765	0.757411	0.909557
AC211175.3_FGT005	13.2756	4.33996	4.01688
AC211276.4_FGT008	6.57178	2.88091	2.03955
AC211328.3_FGT003	0.922723	0.853117	0.201093
AC211349.4_FGT001	14.0907	11.0172	22.1413
AC211357.4_FGT002	0	0.517115	0.201353
AC211357.4_FGT004	7.03301	4.22462	5.82699
AC211390.3_FGT001	6.38063	2.5346	4.36522
AC211394.4_FGT004	13.6243	12.7382	19.7062
AC211401.4_FGT003	3.15976	2.45045	3.06858
AC211403.4_FGT005	0.934481	0.188188	0.157599
AC211474.3_FGT006	0.695743	1.96656	2.2686
AC211652.4_FGT001	1.62428	5.70258e-05	1.2141
AC211652.4_FGT002	24.9619	11.8642	9.40452
AC211707.4_FGT003	7.68827	7.59265	9.69414
AC211737.3_FGT012	7.62971	3.42676	5.81434
AC211749.4_FGT007	0.925022	0.633475	0
AC211892.4_FGT002	2.21864	1.34095	2.2567
AC211972.4_FGT003	3.07078	3.44467	8.01121
AC211976.4_FGT002	0.559233	0.491268	0.519695
AC211996.4_FGT002	1.50554	0	0
AC212023.4_FGT004	0	0.547846	0.691499
AC212035.3_FGT008	1.31684	1.2803	0.38207
AC212040.2_FGT006	0.570629	0.311136	0.109138
AC212068.4_FGT005	0.795064	1.24995	2.81335
AC212112.4_FGT002	70.8419	45.3339	56.1409
AC212187.4_FGT001	0	0	1.16203
AC212209.2_FGT010	0.249821	0	0.523975
AC212225.3_FGT001	0	0.525542	0
AC212227.3_FGT006	0	0.843716	0.673956
AC212323.4_FGT010	0.792896	0.601897	1.30128
AC212353.4_FGT004	4.87022	3.19968	3.76219
AC212565.3_FGT001	435.251	92.8016	157.206
AC212567.3_FGT003	1.82337	1.39855	0.885987
AC212570.3_FGT006	35.0758	8.30044	9.64796
AC212684.3_FGT012	1.95646	0.569344	0.961359
AC212720.3_FGT006	0.589332	7.22345	10.6521
AC212827.3_FGT005	0.802212	0.40096	1.0372
AC212835.3_FGT001	0.721604	0.288648	0.43187
AC212835.3_FGT007	6.83293	5.48189	11.2881
AC212859.3_FGT007	27.9726	30.5298	19.4184
AC213050.3_FGT001	2.50193	1.19642	1.70143
AC213099.3_FGT001	23.0234	14.5316	14.5136
AC213099.3_FGT002	12.0064	6.88908	6.1925
AC213432.2_FGT004	9.07984	0.466324	0.238214
AC213463.3_FGT002	14.7062	20.0238	12.596
AC213463.3_FGT004	4.31379	0.752183	0.76868
AC213463.3_FGT007	32.1698	21.0958	28.4801
AC213463.3_FGT009	3.1556	1.07832	1.15712
AC213521.3_FGT005	2.62489	1.53388	4.84509
AC213600.3_FGT002	17.8935	12.0932	11.8502
AC213612.3_FGT002	0.814678	0.373508	1.03766
AC213621.5_FGT002	2.94496	3.8596	3.38942
AC213654.3_FGT001	40.7718	65.5569	33.3698
AC213654.3_FGT003	14.229	9.24442	7.85473
AC213654.3_FGT004	0	0.654617	3.47833
AC213654.3_FGT005	10.1354	9.81275	12.9813
AC213666.3_FGT003	0.143055	0.115156	0.722105
AC213788.2_FGT004	0	1.01465	0.192278
AC213800.3_FGT001	0.565021	0.0821651	0.165619
AC213884.3_FGT001	104.021	48.4074	43.6932
AC213884.3_FGT002	2.51364	1.08951	0.666454
AC214046.4_FGT005	0	5.57599	6.65444
AC214119.3_FGT009	25.2749	17.1843	22.1007
AC214144.3_FGT002	0.611849	0.278332	0.0150089
AC214266.3_FGT002	11.4658	9.2939	13.8611
AC214350.3_FGT007	69.7568	48.5008	56.218
AC214359.3_FGT003	1.12619	0.954524	1.02881
AC214448.3_FGT007	9.16351	4.84463	6.33988
AC214451.3_FGT005	0.736651	0.0712568	0.432713
AC214507.3_FGT001	3.87161	2.5111	4.49071
AC214524.3_FGT002	4.19687	0	0.0241284
AC214531.3_FGT004	0.423547	0.554232	0.476255
AC214534.3_FGT010	1.77489	0.446549	0.80948
AC214602.3_FGT012	5.41296	3.17487	3.69154
AC214613.3_FGT003	1.17296	1.376	0.256721
AC214635.3_FGT002	4.92003	7.47967	7.06051
AC214635.3_FGT006	1.74564	1.43324	8.09561
AC214640.3_FGT003	11.4791	3.12839	4.02632
AC214648.3_FGT001	2.77233	1.58213	1.6765
AC214648.3_FGT003	6.42249	9.69293	8.12643
AC214817.3_FGT004	6.32278	3.17898	7.80722
AC215198.3_FGT002	1.509	0.255466	0.45625
AC215201.3_FGT005	8.74964	6.61605	4.16767
AC215201.3_FGT008	0.36779	0.391141	0.674925
AC215244.3_FGT002	148.775	105.362	124.133
AC215260.3_FGT001	14.5442	15.0201	29.6994
AC215260.3_FGT004	6.45104	16.6768	18.9026
AC215309.3_FGT004	3.96779	5.9064	3.64709
AC215605.2_FGT007	1.09846	0.889476	0.868896
AC215639.3_FGT002	5.4646e-83	0.431098	0.792207
AC215690.3_FGT002	60.1295	79.7376	117.438
AC215723.3_FGT001	4.59869	4.80545	9.23033
AC216010.3_FGT001	9.6454	6.25991	7.45081
AC216067.3_FGT002	81.5933	43.6282	43.046
AC216229.3_FGT002	0.885489	1.43281	2.41716
AC216235.2_FGT010	1.45499	0.740583	0.409814
AC216247.3_FGT005	4.39316	5.39566	5.49606
AC216264.3_FGT001	0	0.840037	2.63908
AC216870.3_FGT005	4.84069	1.98626	2.17113
AC217043.3_FGT002	1.46831	0.863935	0.647384
AC217050.4_FGT001	9.02748	11.4201	14.9395
AC217050.4_FGT004	4.54753	8.24761	5.07205
AC217050.4_FGT006	491.3	183.398	184.465
AC217121.3_FGT007	4.28926	3.59995	2.11645
AC217264.3_FGT005	17.8576	5.96331	6.16544
AC217271.3_FGT001	9.17509	7.46382	14.2035
AC217271.3_FGT002	7.32637	8.94484	5.67287
AC217300.3_FGT004	2.52008	0.963967	1.65663
AC217300.3_FGT005	1.93686	1.33214	1.60707
AC217358.3_FGT003	9.89908	6.35588	11.9532
AC217358.3_FGT005	296.615	104.077	108.473
AC217358.3_FGT010	1.57578	1.1056	1.20972
AC217358.3_FGT011	62.5999	111.291	101.945
AC217401.3_FGT001	15.8817	1.87837	0.387709
AC217401.3_FGT002	44.2266	24.9895	21.8149
AC217401.3_FGT003	4.82528	8.72647	11.3312
AC217415.3_FGT004	9.15347	69.2352	11.7069
AC217499.3_FGT001	57.9962	55.0614	78.0897
AC217499.3_FGT002	0	0.635638	1.68636
AC217499.3_FGT003	2.23714	2.18803	2.12986
AC217553.3_FGT001	1.01077	1.80327	2.39591
AC217553.3_FGT008	0.331652	0.399909	1.17323
AC217556.3_FGT003	26.3935	33.4335	17.5363
AC217665.3_FGT005	31.1521	37.7741	68.5191
AC217811.3_FGT003	0.733286	0.829281	0.0361897
AC217840.3_FGT001	15.3523	14.6136	17.3922
AC217842.3_FGT001	14.288	10.8176	9.58406
AC217887.3_FGT005	14.5148	10.9057	7.08901
AC217897.3_FGT010	7.45151	1.89169	0.939044
AC217947.4_FGT002	5.15762	2.80543	5.54904
AC217962.3_FGT005	10.9702	8.24471	8.37535
AC217965.2_FGT012	3.45375	1.40082	1.75373
AC217975.3_FGT001	0.0938579	0.241979	0.963174
AC217977.3_FGT003	26.8207	21.1705	22.4009
AC217978.3_FGT001	6.28334	2.36816	0.87918
AC218035.3_FGT001	42.4661	60.8312	58.1977
AC218035.3_FGT004	37.5129	39.789	28.0858
AC218093.3_FGT005	1.28708	0.524775	1.12057
AC218148.2_FGT008	8.36511	5.06518	3.842
AC218457.2_FGT013	19.3682	22.0184	20.942
AC218900.3_FGT001	5.12992	1.43283	3.2886
AC218972.3_FGT001	39.8564	24.8914	30.2948
AC218972.3_FGT004	9.81939	3.94848	4.30855
AC218972.3_FGT007	1.47756	0.941726	0.192316
AC218998.2_FGT003	1.67288	0.782588	0.760102
AC218998.2_FGT007	6.12335	5.24972	5.90107
AC219006.2_FGT006	3.06049	0.70382	0.859792
AC219006.2_FGT007	1.47679	0.33198	0.887042
AC219061.2_FGT007	15.4524	18.339	12.3311
AC219156.3_FGT002	2.1954	1.04664	1.42108
AC219190.3_FGT002	0.69009	0.513007	0.751509
AC220927.3_FGT001	1.01825	0.685595	1.42812
AC220927.3_FGT007	37.6043	43.9944	100.148
AC220972.3_FGT002	0.521575	0.259886	0.232433
AC225127.3_FGT003	0	0.483652	0.766936
AC225147.4_FGT002	291.157	99.1976	112.031
AC225147.4_FGT003	23.6205	10.5134	12.7861
AC225185.3_FGT004	13.249	10.9421	12.9627
AC225193.3_FGT003	16.3714	4.68783	5.58738
AC225193.3_FGT004	1.11629	1.02795	0.959708
AC225205.3_FGT003	13.4162	15.0852	14.7445
AC225308.2_FGT005	7.32454	6.68767	11.4058
AC225346.3_FGT001	1.26439	1.19502	3.01548
AC225354.2_FGT004	0.170127	0.884081	3.08333
AC225555.3_FGT005	3.22866	0.18957	1.08977
AC225555.3_FGT007	4.00596e-07	5.23121	2.75464
AC225718.2_FGT006	17.8259	21.8134	76.9474
AC225718.2_FGT009	156.212	93.6949	100.828
AC226199.2_FGT002	0.993495	0.266737	1.39309
AC226221.2_FGT011	0.723309	3.71975	1.16983
AC226227.2_FGT004	0.277872	0.635972	0.359972
AC226227.2_FGT005	0.0858049	1.80583	2.7966
AC226230.2_FGT001	33.6091	34.684	48.09
AC226235.2_FGT001	0.0615631	0.458255	2.55978
AC226235.2_FGT002	33.3253	30.3235	19.2925
AC226235.2_FGT003	0.0362294	2.77814	3.14022
AC226243.1_FGT003	5.3126	0.185263	0.100925
AC226248.1_FGT002	2.15905	1.70691	3.04585
AC226368.2_FGT006	6.19313	1.68523	1.59958
AC226373.2_FGT010	15.8762	13.2774	16.9636
AC226552.2_FGT001	0.583064	2.96419e-06	2.55487e-11
AC229873.1_FGT003	1.34943	0.40873	0.000990526
AC229978.2_FGT002	9.2764	20.0017	22.2053
AC229993.1_FGT009	0.178888	0	0.682885
AC230013.2_FGT002	2.69498	1.06984	1.62026
AC230013.2_FGT007	621.241	443.678	453.009
AC230020.1_FGT002	8.88604	4.30707	7.01909
AC231180.2_FGT001	3.06223	2.03207	2.24002
AC231180.2_FGT006	2.31412	1.86105	5.64529
AC231226.2_FGT007	0.577465	0.198075	0.169694
AC231411.1_FGT011	9.8058	20.8622	15.0821
AC231745.1_FGT003	7.77357	16.9094	16.9438
AC231745.1_FGT004	7.58571	9.83701	10.2002
AC231747.1_FGT001	27.3052	33.2491	32.1908
AC232238.2_FGT005	0.0637552	48.0052	8.64254e-18
AC232238.2_FGT008	0.0559101	0.119724	0.676456
AC232289.2_FGT009	0.742619	1.01408	0.175069
AC232321.1_FGT008	0.972195	5.8976e-23	1.9685e-20
AC232393.1_FGT009	2.01452	1.64027	2.06342
AC233850.1_FGT001	3.1939	0.285446	1.06937
AC233850.1_FGT002	81.6538	84.5354	103.212
AC233850.1_FGT003	0.993958	1.34226	3.00948
AC233850.1_FGT005	5.74976	1.84612	1.33805
AC233851.1_FGT008	0.702595	0.641883	0.737908
AC233851.1_FGT009	1.46636	1.92726	15.0262
AC233851.1_FGT010	0	0.946717	1.74652
AC233851.1_FGT014	21.0379	9.5889	9.05135
AC233853.1_FGT002	6.31659	1.97937	0.959526
AC233853.1_FGT003	4.6065	1.90888	1.32209
AC233861.1_FGT001	0.170958	1.36765	3.11074
AC233863.1_FGT001	6.41125	1.54593	2.75245
AC233863.1_FGT002	3.23366	0	0
AC233865.1_FGT001	60.0386	7.57499	12.4806
AC233865.1_FGT006	1.92246	2.08074	1.16022
AC233866.1_FGT006	702.831	196.684	183.629
AC233870.1_FGT003	7.37481	10.5704	12.3448
AC233870.1_FGT004	2.46541	2.22903	1.33362
AC233870.1_FGT006	53.4865	58.7193	56.2331
AC233871.1_FGT004	2.80951	2.46233	2.27379
AC233872.1_FGT003	109.646	30.6312	42.6052
AC233878.1_FGT004	11.3797	5.32654	8.05257
AC233879.1_FGT002	0	2.08226	5.10483
AC233880.1_FGT006	6.51852	5.70466	5.89716
AC233880.1_FGT009	0.632272	0.0574981	0.691454
AC233883.1_FGT006	32.964	4.97707	3.84424
AC233885.1_FGT001	17.9486	19.3995	25.5212
AC233885.1_FGT002	0.27375	0.980024	0.585009
AC233887.1_FGT006	22.2655	67.1543	30.0339
AC233892.1_FGT001	5.69088	1.89089	3.88582
AC233893.1_FGT002	9.09128	6.96752	9.46113
AC233893.1_FGT003	0.0216668	0.822968	2.49568
AC233893.1_FGT006	1.21728	0.113559	0.449992
AC233894.1_FGT005	2.52556	1.6894	1.30434
AC233895.1_FGT001	304.556	101.712	127.684
AC233898.1_FGT003	2.20222	20.2103	24.3601
AC233898.1_FGT004	1.15552	0.990361	1.53904
AC233899.1_FGT002	3.95453	5.88995	5.08199
AC233899.1_FGT004	0.174897	0.127823	0.612026
AC233899.1_FGT005	0.179418	1.32213	5.0504
AC233901.1_FGT004	25.1873	27.5899	25.9299
AC233901.1_FGT005	25.3901	18.5158	21.0705
AC233901.1_FGT010	3.14104	5.54048	6.21571
AC233903.1_FGT002	1.19043	0	0.0743946
AC233910.1_FGT001	0.732984	0.56387	0.973275
AC233910.1_FGT002	0.546683	0.157244	0.238647
AC233910.1_FGT003	0.318653	0	0.603853
AC233910.1_FGT004	5.60144	5.53892	6.08748
AC233910.1_FGT008	14.5235	14.4167	20.6466
AC233910.1_FGT010	0.834916	0.367415	1.3029
AC233914.1_FGT001	1.85065	1.09476	2.64366
AC233922.1_FGT004	12.8685	9.49239	11.6763
AC233922.1_FGT005	38.8328	16.6858	19.9274
AC233936.1_FGT003	2.15285	2.98635	1.42821
AC233939.1_FGT003	3.67981	2.27088	2.09128
AC233939.1_FGT004	3.21133e-55	3.78275	0.604117
AC233942.1_FGT001	14.4158	20.3416	34.2023
AC233949.1_FGT004	94.6956	56.7132	44.1026
AC233952.1_FGT006	13.1198	4.42563	5.05143
AC233952.1_FGT008	2.43733	6.56132	7.03848
AC233953.1_FGT004	7.93397	4.33414	2.21233
AC233953.1_FGT005	35.2604	24.0467	23.1135
AC233955.1_FGT008	0.645484	0.892063	0.90281
AC233960.1_FGT002	0.0289178	0.510485	0.747766
AC233961.1_FGT001	8.3832	3.92659	8.86914
AC233966.1_FGT001	1.68002	1.56098	0.933088
AC233966.1_FGT003	2.68258	0.598899	0.505183
AC233967.1_FGT001	43.2008	59.0772	70.1839
AC233967.1_FGT002	1.83502	1.04954	1.80495
AC233979.1_FGT006	7.20342	7.43699	12.133
AC233979.1_FGT007	15.1467	8.58203	30.4698
AC233979.1_FGT008	41.2731	19.802	34.3951
AC233979.1_FGT009	9.01628	10.4794	12.2617
AC233979.1_FGT010	5.72063	5.19736	3.45735
AC234149.1_FGT001	2.6356	2.70951	1.85855
AC234149.1_FGT002	2.02486	0.480059	0.521304
AC234152.1_FGT005	0.439709	0.821754	0.27718
AC234152.1_FGT007	0.533997	0.231318	0.468845
AC234154.1_FGT007	3.58206	6.88507	8.45499
AC234154.1_FGT008	6.34153	3.14501	3.32743
AC234155.1_FGT003	0.348642	0.251284	1.6043
AC234156.1_FGT005	52.5803	24.7289	29.3277
AC234157.1_FGT002	5.80756	2.39643	3.28809
AC234157.1_FGT003	0.220368	1.76816	1.23631
AC234158.1_FGT005	28.6051	28.4314	25.93
AC234159.1_FGT002	2.50437	1.8626	2.49661
AC234160.1_FGT003	3.20675	2.45031	22.2102
AC234161.1_FGT002	0.764815	0.154588	0.831443
AC234161.1_FGT010	113.948	56.6705	72.5982
AC234164.1_FGT004	5.08182	0.913758	0.840854
AC234169.1_FGT004	0	1.16114	2.51789
AC234171.1_FGT003	4.70776	2.83099	4.5178
AC234175.1_FGT010	6.45129	5.10691	3.48305
AC234180.1_FGT002	1.22407	0.849773	2.12213
AC234183.1_FGT002	5.60648	2.01341	6.29938
AC234185.1_FGT004	5.06094	1.93988	2.7346
AC234185.1_FGT007	26.7774	22.6396	17.5632
AC234199.1_FGT003	7.39879	5.90948	6.96601
AC234201.1_FGT003	15.215	9.16563	11.4021
AC234203.1_FGT004	9.84333	6.11595	8.7849
AC234203.1_FGT009	32.7655	30.696	27.2399
AC234203.1_FGT010	4.74284	3.67412	2.98768
AC234203.1_FGT011	20.0031	18.7256	16.9568
AC234515.1_FGT002	0.899115	2.52169	1.21327
AC234515.1_FGT003	43.5535	7.67094	10.9157
AC234520.1_FGT003	1.4692	1.98881	0.939072
AC234520.1_FGT005	9.20074	6.24149	8.1249
AC234521.1_FGT006	0.678402	6.80104e-05	0
AC234522.1_FGT005	1.33398	4.51063	7.51739
AC234522.1_FGT009	0.229966	0.890999	0.0478449
AC234524.1_FGT005	0.479331	0.996391	0.66239
AC234528.1_FGT001	2.00016	2.74302	3.09824
AC234528.1_FGT004	4.68071	2.5748	5.23347
AC234528.1_FGT005	131.287	28.0895	35.8617
AC234575.1_FGT003	1.58364	1.52739	0.0892341
AC235534.1_FGT007	0.690376	0.869558	1.88676
AC235535.1_FGT001	38.2763	33.2656	32.4239
AC235541.1_FGT002	13.2504	10.044	11.7627
AC235543.1_FGT002	0.894857	0.193305	1.181
AC235543.1_FGT003	6.1994	11.4814	7.67155
AC235544.1_FGT004	8.31283	4.69487	8.3096
AC235544.1_FGT006	0.0644881	0.507478	0.975965
AC235546.1_FGT001	2.936	5.43039	8.45589
AC235547.1_FGT005	3.94311	3.31634	4.9078
AC235548.1_FGT002	5.52212	0.362914	0
AF466202.2_FGT008	13.9338	11.4737	14.8351
AF546187.1_FGT001	27.8141	2115.47	1631.38
AF546187.1_FGT007	7.31254	3097.97	1535.72
AF546187.1_FGT012	1.28958	18.545	36.1282
AF546188.1_FGT001	3.24632	21.4838	50.9934
AF546188.1_FGT002	4.26935	35.215	89.6133
AF546188.1_FGT003	2.37518	6.50095	44.3066
AF546188.1_FGT005	235.573	8192.08	7931.03
AF546188.1_FGT006	0.433746	8.46512	26.8621
AF546188.1_FGT007	263.272	6684.23	6889.09
AY530952.1_FGT001	6.77791	1.51705	0.451636
AY542798.1_FGT003	2.66145	1.24756	5.40253
EF517601.1_FGT010	3.11654	1.12063	0.882119
EF517601.1_FGT012	104.834	28.4533	30.0103
EF517601.1_FGT015	14.3473	10.0487	17.0675
EF517601.1_FGT023	0.545704	0.265259	0.451414
EF517601.1_FGT025	0.579774	0.79173	0.668821
GRMZM2G000014_T02	0.499951	0.485679	0.513455
GRMZM2G000014_T04	10.3169	7.70056	16.7958
GRMZM2G000035_T01	0.0898872	0.146802	0.707743
GRMZM2G000039_T01	27.616	12.1909	21.1451
GRMZM2G000052_T01	1.65138	3.9554	12.6267
GRMZM2G000052_T02	0.18117	3.36718	4.95647
GRMZM2G000052_T03	1.1905	3.56934	6.67485
GRMZM2G000076_T01	0.497121	0.27724	0.720518
GRMZM2G000093_T01	1.50122	0.405989	1.32274
GRMZM2G000093_T02	5.17321	0.828212	2.04276
GRMZM2G000114_T01	28.8642	39.6193	40.9485
GRMZM2G000114_T03	1.77343	1.12298	3.13204
GRMZM2G000124_T01	1.2337	0.3161	0.292605
GRMZM2G000127_T01	1.04707	1.19243	2.11971
GRMZM2G000127_T02	2.47046	2.58797	2.9854
GRMZM2G000158_T01	0.184719	1.69513	7.1949
GRMZM2G000158_T02	1.8955	0.213566	2.70581
GRMZM2G000158_T03	5.19827e-07	0.00510554	3.22911
GRMZM2G000158_T04	2.62895	6.96638	6.20886
GRMZM2G000171_T01	0.64003	0.730515	0.000872913
GRMZM2G000171_T02	2.20769	4.05919	2.64965
GRMZM2G000171_T03	1.66562	0.284308	1.41468
GRMZM2G000171_T04	13.7308	11.5559	11.9663
GRMZM2G000171_T05	2.39501	3.19839	0.823073
GRMZM2G000177_T01	32.6927	18.8502	20.8916
GRMZM2G000199_T01	0	0.279899	0.589381
GRMZM2G000219_T01	1.41462	1.19853	1.18298
GRMZM2G000231_T01	1.89497	0.923653	1.4545
GRMZM2G000236_T01	3.60584	21.1902	7.67272
GRMZM2G000245_T01	10.7562	7.18482	6.66445
GRMZM2G000245_T02	3.85006	1.92243	2.20876
GRMZM2G000254_T01	2.37953	0.19836	0.035563
GRMZM2G000256_T01	2.69174	1.37473	2.04877
GRMZM2G000261_T01	0.2978	0.275373	0.604827
GRMZM2G000264_T01	21.397	14.6595	21.6898
GRMZM2G000271_T01	1.22341	0.171432	0.700266
GRMZM2G000278_T01	38.3018	17.3701	27.5252
GRMZM2G000278_T02	0.0317412	1.78944e-05	21.9575
GRMZM2G000278_T03	22.3523	10.8379	13.5702
GRMZM2G000278_T04	41.3639	25.3074	28.491
GRMZM2G000280_T01	3.10771	4.23515	4.06341
GRMZM2G000288_T01	17.2401	10.2735	16.0873
GRMZM2G000292_T01	1.56585	0.325801	0.7308
GRMZM2G000339_T01	19.8123	7.52699	7.37477
GRMZM2G000361_T01	5.92999	9.51538	5.72382
GRMZM2G000361_T02	0.585874	0.310423	0.0731699
GRMZM2G000371_T01	11.3575	6.49554	10.3216
GRMZM2G000371_T02	2.30155	2.77043	3.76333
GRMZM2G000371_T03	1.18747	0.947998	0.727764
GRMZM2G000393_T01	90.1235	63.0703	54.8104
GRMZM2G000393_T02	0.772958	0.810385	0.783784
GRMZM2G000397_T01	58.7881	36.8955	41.4542
GRMZM2G000397_T02	2.86936	2.20916	2.35805
GRMZM2G000404_T01	11.6275	5.33307	3.8575
GRMZM2G000451_T01	1.2164	3.1194	5.12379
GRMZM2G000453_T01	1.97862	3.77217	11.4277
GRMZM2G000481_T01	24.5286	12.6805	16.5893
GRMZM2G000481_T02	2.45318	2.04683	2.13341
GRMZM2G000481_T03	18.9228	12.045	19.95
GRMZM2G000489_T01	0.430063	6.14164	9.37926
GRMZM2G000510_T01	1.1876	0.0659846	0.879911
GRMZM2G000510_T03	34.5777	49.8605	54.3562
GRMZM2G000510_T04	34.5777	49.8605	54.3562
GRMZM2G000531_T01	94.591	55.563	70.5372
GRMZM2G000531_T02	2.14134	1.87656	2.8523
GRMZM2G000536_T01	0	0.0566108	0.676266
GRMZM2G000540_T01	4.00798	2.90419	3.935
GRMZM2G000540_T02	18.1606	11.5808	16.8561
GRMZM2G000566_T01	0.781986	0.94474	2.77693
GRMZM2G000576_T01	0.975858	0.629256	1.32821
GRMZM2G000581_T01	3.19814	4.40645	9.76581
GRMZM2G000587_T01	20.1198	16.5422	21.2917
GRMZM2G000592_T01	3.30821	0.948631	0.669159
GRMZM2G000593_T01	4.03134	4.48598	2.07664
GRMZM2G000593_T02	0.222973	0.580452	0.0281375
GRMZM2G000593_T03	9.305	2.4696	6.35744
GRMZM2G000593_T04	9.15759	9.41183	10.2211
GRMZM2G000593_T05	2.62993	0.55935	1.94087
GRMZM2G000608_T01	11.6359	1.65496	2.48785
GRMZM2G000608_T02	0.543088	0.0725369	0.000121207
GRMZM2G000610_T01	1.87272	2.34086	2.03235
GRMZM2G000610_T02	5.53979	5.36099	4.11306
GRMZM2G000614_T01	2.46787	1.18256	1.59054
GRMZM2G000615_T02	1.22707	1.01588	1.38034
GRMZM2G000615_T03	13.5175	9.61155	11.937
GRMZM2G000620_T01	0.872334	0.346753	0.416879
GRMZM2G000622_T01	45.1072	23.5056	30.3264
GRMZM2G000623_T01	0.639036	1.11243	0.453029
GRMZM2G000623_T02	4.95727	6.6019	11.6796
GRMZM2G000632_T02	8.60056	6.95314	10.133
GRMZM2G000632_T03	1.46424	1.36573	1.57218
GRMZM2G000632_T04	1.22483	0.489595	0.261246
GRMZM2G000645_T01	32.7004	18.3215	23.9479
GRMZM2G000645_T02	1.36271	0.429804	0.374102
GRMZM2G000645_T03	0.733871	0.220189	0.752759
GRMZM2G000650_T01	26.3242	35.4796	32.415
GRMZM2G000650_T02	13.3223	20.3431	24.026
GRMZM2G000660_T01	0.824308	1.20503	2.38253
GRMZM2G000665_T01	0.758424	0.424055	0.667197
GRMZM2G000674_T01	2.03101	0.632988	0.917677
GRMZM2G000674_T02	0.506683	0.534891	0.054495
GRMZM2G000679_T01	42.1212	0.0858249	0
GRMZM2G000686_T01	0.811815	1.48529	2.69425
GRMZM2G000686_T02	0.436641	2.92594	3.01348
GRMZM2G000686_T03	6.26957	21.9845	33.3408
GRMZM2G000686_T04	0.00216687	10.1417	8.21256
GRMZM2G000686_T07	0.836102	4.08229	7.01845
GRMZM2G000686_T10	5.40199e-08	0.646718	0.344447
GRMZM2G000710_T01	38.2445	19.384	25.7509
GRMZM2G000713_T01	0.816346	1.30963	1.84735
GRMZM2G000713_T03	0.759632	0.728831	1.62308
GRMZM2G000718_T01	36.5323	14.5678	20.5569
GRMZM2G000719_T01	2.78141	2.12364	3.39792
GRMZM2G000737_T02	1.02107	0.593885	3.40333
GRMZM2G000739_T01	6.60421	4.91413	4.38492
GRMZM2G000739_T02	1.83235	0.793362	2.45829
GRMZM2G000741_T01	32.0352	17.1455	9.19861
GRMZM2G000749_T01	45.9629	11.428	19.2804
GRMZM2G000749_T02	26.6861	31.0405	22.298
GRMZM2G000749_T03	10.1268	25.3119	14.2973
GRMZM2G000752_T01	0.0663399	0.446616	2.2121
GRMZM2G000753_T01	4.31738	5.58805	10.6186
GRMZM2G000753_T02	0.107087	0.536233	0.0871651
GRMZM2G000764_T01	3.7252	1.52737	1.7914
GRMZM2G000777_T01	22.4376	8.31777	14.885
GRMZM2G000812_T01	0.0739844	1.7899	6.82082
GRMZM2G000816_T02	0.0613795	0.94868	0.927504
GRMZM2G000816_T05	4.2255e-22	4.22711e-28	0.939534
GRMZM2G000818_T01	1.38452	0.883681	2.07059
GRMZM2G000823_T01	95.0871	68.0161	60.6099
GRMZM2G000825_T01	6.58854	0.240531	0.135293
GRMZM2G000825_T02	0.675449	3.24891e-23	0.174963
GRMZM2G000874_T01	8.68401	6.18513	8.12448
GRMZM2G000909_T01	6.91434	7.57982	9.36379
GRMZM2G000923_T01	112.448	59.4769	73.7182
GRMZM2G000923_T02	181.079	89.5481	115.904
GRMZM2G000932_T01	0.647194	0.160996	0.312809
GRMZM2G000936_T01	12.0132	12.9157	13.3323
GRMZM2G000937_T01	5.07798	2.24572	5.62013
GRMZM2G000937_T02	8.09724	2.95703	3.52645
GRMZM2G000937_T03	2.10404	0.730517	0.502243
GRMZM2G000964_T01	4.58467	3.11474	3.77714
GRMZM2G000973_T01	0.504878	0.713561	0.333544
GRMZM2G000973_T03	1.33547	0.463747	0.206201
GRMZM2G000976_T01	9.07844	5.64968	3.8937
GRMZM2G000976_T02	0.870846	0.158142	1.1054
GRMZM2G000980_T01	15.7934	9.05011	5.67529
GRMZM2G001004_T01	2.60347	7.94986	9.2947
GRMZM2G001024_T01	1.70261	3.20064	3.24873
GRMZM2G001024_T02	11.8278	14.2795	11.5344
GRMZM2G001024_T03	1.38128	0.930239	0.275978
GRMZM2G001033_T01	12.1429	6.87173	9.40304
GRMZM2G001048_T01	7.27323	3.29878	2.96571
GRMZM2G001048_T02	2.23678	0.605977	1.23993
GRMZM2G001079_T01	0.472589	2.23903	4.75597
GRMZM2G001079_T02	5.16333	9.58567	14.666
GRMZM2G001084_T01	32.9066	22.0071	25.8248
GRMZM2G001088_T01	3.12658	2.815	5.61958
GRMZM2G001088_T02	5.9983	4.10017	3.27903
GRMZM2G001088_T03	8.32613	6.37329	5.9992
GRMZM2G001097_T01	0.378976	0.891926	1.32719
GRMZM2G001097_T02	1.10946	0.684191	2.91472
GRMZM2G001097_T03	0.249546	1.21557	1.09735
GRMZM2G001114_T01	5.97598	2.32837	2.08241
GRMZM2G001116_T01	0.699594	0.614755	0.843548
GRMZM2G001160_T01	4.80788	4.39661	5.09716
GRMZM2G001169_T01	2.29117	1.03514	0.728308
GRMZM2G001173_T01	0.555226	0.280523	0.618746
GRMZM2G001180_T01	0.573247	0.602143	0.613971
GRMZM2G001180_T03	2.01604	1.33866	1.87274
GRMZM2G001180_T04	13.4469	9.75305	9.92002
GRMZM2G001191_T01	25.5052	21.5066	27.2166
GRMZM2G001191_T02	3.98728	4.11628	2.39994
GRMZM2G001200_T01	2.57704	0.0317464	0.619398
GRMZM2G001221_T01	9.28083	11.0819	13.194
GRMZM2G001241_T01	0.650486	0.0649664	0.278708
GRMZM2G001243_T01	5.78282	5.50108	9.12595
GRMZM2G001243_T02	0.849425	1.47502	2.37821
GRMZM2G001255_T01	17.7444	10.0774	15.3691
GRMZM2G001265_T01	16.8941	15.1588	19.2045
GRMZM2G001272_T01	10.7054	6.20834	6.25016
GRMZM2G001272_T02	10.9501	5.53694	6.90334
GRMZM2G001289_T02	11.4374	1.73328	2.53522
GRMZM2G001289_T03	0.991195	0.000141527	0.0667335
GRMZM2G001296_T01	8.8953	4.77392	6.94372
GRMZM2G001296_T02	0.814454	0.459955	0.337202
GRMZM2G001296_T04	0.540618	1.3721	0.280997
GRMZM2G001297_T01	26.2825	25.3675	33.2781
GRMZM2G001304_T01	8.21284	4.98637	2.36563
GRMZM2G001327_T01	1019.72	521.203	484.774
GRMZM2G001327_T02	5.07259	1.2418	1.4514
GRMZM2G001327_T03	15.8332	7.26523	4.80023
GRMZM2G001334_T01	4.28572	4.59079	6.00837
GRMZM2G001334_T02	2.22335	1.31827	1.45319
GRMZM2G001334_T03	0.833194	0.0193278	0.254985
GRMZM2G001334_T04	1.89288	1.19495	1.013
GRMZM2G001334_T05	3.81216	3.48735	4.64942
GRMZM2G001363_T01	0.929102	0.269271	0.150472
GRMZM2G001415_T01	16.2716	7.84085	5.00247
GRMZM2G001415_T02	6.93825	1.94031	1.8477
GRMZM2G001421_T01	14.6325	15.674	22.6284
GRMZM2G001421_T02	0.550176	0.144513	0.206909
GRMZM2G001421_T03	0.0462048	0.948017	0.0413006
GRMZM2G001421_T04	2.43653	16.6686	11.4818
GRMZM2G001426_T01	27.7057	11.9207	13.8559
GRMZM2G001444_T01	4.48008	7.65981	7.01209
GRMZM2G001444_T02	0.610796	0.324105	2.51833e-05
GRMZM2G001444_T03	1.07332	1.79794	1.24049
GRMZM2G001444_T04	7.21308	16.11	10.1244
GRMZM2G001454_T01	3.55816	3.55345	2.76327
GRMZM2G001454_T02	2.18204	2.10564	1.61785
GRMZM2G001457_T01	0.656124	2.2609e-24	0.226003
GRMZM2G001457_T02	0.734086	0.418731	1.17222
GRMZM2G001466_T01	2.49362	0.67437	0.383876
GRMZM2G001500_T01	2.39727	2.32702	2.28049
GRMZM2G001500_T02	250.853	200.589	209.581
GRMZM2G001508_T01	1.00091	0.0461098	0
GRMZM2G001514_T01	20.8763	26.419	27.9536
GRMZM2G001530_T01	4.39904	2.83378	1.89245
GRMZM2G001541_T01	4.59999	2.10967	2.70975
GRMZM2G001541_T02	0.522359	0.116019	0.434748
GRMZM2G001551_T01	3.33825	1.15243	1.86102
GRMZM2G001551_T02	8.52192	4.7733	7.11747
GRMZM2G001577_T01	0.574379	1.7858	2.73037
GRMZM2G001577_T02	1.40496	1.08673	1.67132
GRMZM2G001592_T01	2.86554	3.96345	3.65359
GRMZM2G001606_T01	2.17702	3.64482	2.06606
GRMZM2G001631_T01	1.8844	2.24178	6.42103
GRMZM2G001639_T01	13.8134	24.4443	24.8958
GRMZM2G001639_T02	6.15359	7.4895	11.6321
GRMZM2G001645_T01	37.2912	40.8567	49.2664
GRMZM2G001645_T02	2.75094	3.46491	6.81151
GRMZM2G001648_T01	0.943402	0	1.32672
GRMZM2G001652_T01	17.9916	24.522	26.1329
GRMZM2G001660_T01	0.625481	0.329537	0.549724
GRMZM2G001661_T01	0.298859	1.00482	1.38275
GRMZM2G001663_T01	0.687228	1.97857	2.00871
GRMZM2G001668_T01	43.225	35.6009	42.4106
GRMZM2G001676_T01	1.32482	0.323622	0.688596
GRMZM2G001696_T01	0.0171515	0.13932	1.7139
GRMZM2G001699_T01	1.16239	1.29938	1.30683
GRMZM2G001724_T01	3.27619	12.6735	3.15145
GRMZM2G001724_T02	0.423529	0.1633	6.83348
GRMZM2G001724_T03	2.24454	6.58943	3.45768
GRMZM2G001750_T01	11.038	4.78369	6.64567
GRMZM2G001750_T03	2.4239e-06	1.54321e-10	0.707843
GRMZM2G001755_T01	38.6329	15.7259	17.1832
GRMZM2G001764_T01	0.656864	0.130697	0.632851
GRMZM2G001772_T01	0.776993	0.133848	0.0988364
GRMZM2G001777_T01	3.19426	1.75483	2.17578
GRMZM2G001777_T02	9.42713	7.35588	8.24761
GRMZM2G001777_T03	1.8021	0.903269	1.65306
GRMZM2G001803_T01	33.9178	13.6857	14.3857
GRMZM2G001803_T02	8.10694	2.58278	4.04078
GRMZM2G001805_T01	15.4959	24.6082	32.9455
GRMZM2G001814_T01	1.42445	0.414698	0.213968
GRMZM2G001816_T01	340.15	109.602	93.9533
GRMZM2G001820_T01	7.29023	4.72206	6.8384
GRMZM2G001850_T01	65.1211	20.7693	30.9127
GRMZM2G001853_T02	1.14636	3.13451	6.04045
GRMZM2G001867_T01	0.654367	0.186515	1.70833
GRMZM2G001869_T01	15.1512	8.80213	10.8061
GRMZM2G001877_T01	0.00737045	0.00222579	0.559138
GRMZM2G001887_T01	191.049	120.645	116.576
GRMZM2G001887_T02	0.66112	0.842018	0.482644
GRMZM2G001887_T03	0.523898	0.297133	4.62568e-06
GRMZM2G001895_T01	24.7853	27.7245	24.7608
GRMZM2G001898_T01	26.0238	53.163	82.5983
GRMZM2G001904_T01	5.01613	3.39713	5.62036
GRMZM2G001905_T02	0.364619	1.51042	0.648532
GRMZM2G001911_T01	0.0809024	0.3594	1.31663
GRMZM2G001915_T01	0.359072	0.844013	0.724244
GRMZM2G001918_T01	119.868	63.7852	57.1088
GRMZM2G001918_T02	0.460578	1.71898	2.71063
GRMZM2G001930_T01	5.35081	4.9156	6.29184
GRMZM2G001934_T01	9.74034	6.48305	4.98594
GRMZM2G001938_T01	0	0.382041	0.624111
GRMZM2G001953_T01	26.8656	35.2805	76.7253
GRMZM2G001956_T01	0.968218	0.309416	0.746688
GRMZM2G001973_T01	6.42047	4.11342	4.64745
GRMZM2G001973_T02	0.58601	0.0975633	0.00231152
GRMZM2G001973_T03	0.66617	0.599491	1.92344
GRMZM2G001977_T01	12.2251	1.9693	2.44589
GRMZM2G001991_T01	2.77473	4.53969	11.0241
GRMZM2G001991_T02	0.724763	2.02038e-05	0.695868
GRMZM2G002002_T01	15.5444	17.0564	13.3994
GRMZM2G002002_T02	1.89827	3.96302	2.26081
GRMZM2G002002_T03	5.46986	1.67917	3.15481
GRMZM2G002023_T01	16.7016	13.9974	20.3074
GRMZM2G002023_T02	0.694753	1.7869	0.877077
GRMZM2G002043_T02	0.292938	1.01614	0.261676
GRMZM2G002075_T01	1.24811	1.6417	2.33661
GRMZM2G002100_T02	22.9709	16.1964	20.7734
GRMZM2G002104_T01	0.257746	0.541461	1.59322
GRMZM2G002112_T01	0.527617	0	2.4539e-49
GRMZM2G002115_T01	9.53833	10.2704	13.0337
GRMZM2G002115_T02	3.76889e-07	0.0116657	1.88257
GRMZM2G002115_T03	2.28358	3.09188	1.62935
GRMZM2G002119_T01	0.0779871	0.0597063	0.511654
GRMZM2G002121_T01	43.0128	45.9459	53.8143
GRMZM2G002124_T02	2.45053	1.00604	1.17537
GRMZM2G002128_T01	0.556381	0.521092	0.620385
GRMZM2G002130_T01	28.4759	27.6	29.6648
GRMZM2G002130_T02	0.649082	0.49669	0.368889
GRMZM2G002131_T01	6.61452	18.9997	44.1537
GRMZM2G002135_T01	10.983	10.8304	12.7383
GRMZM2G002135_T02	0.643988	0.562678	0.44931
GRMZM2G002138_T01	7.12783	0.369531	1.55667
GRMZM2G002142_T01	7.89652e-46	0.0260237	0.583407
GRMZM2G002147_T01	18.0246	0.406787	0.345674
GRMZM2G002165_T02	7.87843	3.01253	4.37572
GRMZM2G002173_T03	1.75022	0.688389	0.415979
GRMZM2G002220_T01	74.1285	71.2203	43.3733
GRMZM2G002227_T01	0.427195	0.277536	0.815719
GRMZM2G002240_T01	0.139794	0.500841	0.653145
GRMZM2G002276_T01	0.223772	0.683437	0.21602
GRMZM2G002276_T02	4.8794	5.31684	6.19202
GRMZM2G002280_T01	4.98206	0.459021	0.543458
GRMZM2G002297_T01	1.95485	1.89975	4.0141
GRMZM2G002297_T02	0.650348	0.00213917	0.726302
GRMZM2G002297_T03	0.162323	0.452805	1.07675
GRMZM2G002309_T01	53.6641	23.6788	34.8291
GRMZM2G002361_T01	23.2461	22.9312	22.5437
GRMZM2G002361_T02	0.000969217	0.101774	0.599781
GRMZM2G002391_T02	3.54813	3.58258	4.16259
GRMZM2G002396_T01	0	1.26456	1.94657
GRMZM2G002416_T01	48.9216	12.5476	15.0376
GRMZM2G002420_T02	18.3416	2.84266	0.814077
GRMZM2G002427_T01	25.5683	21.0525	17.3555
GRMZM2G002427_T02	11.5329	2.18057	7.91258
GRMZM2G002430_T01	0	0.548152	0.462131
GRMZM2G002440_T01	34.9535	18.0226	19.6663
GRMZM2G002440_T02	8.84587	2.55477	3.01626
GRMZM2G002440_T03	0.860981	0.840657	5.27545e-23
GRMZM2G002465_T01	0.0824639	0.269629	1.30069
GRMZM2G002483_T01	4.91516	2.90672	7.92147
GRMZM2G002492_T01	1.7305	0.281277	0.483685
GRMZM2G002492_T02	2.62356	0.209578	0.432523
GRMZM2G002492_T04	1.40836	0.329872	3.33343
GRMZM2G002492_T05	0.713874	0.57764	0.883617
GRMZM2G002498_T02	0.00298802	1.87093	4.67006e-28
GRMZM2G002499_T01	3.64925	2.83596	4.25017
GRMZM2G002529_T01	1.10905	1.51375	2.97503
GRMZM2G002531_T01	2.70151	1.59138	2.36125
GRMZM2G002548_T01	8.60022	9.98599	12.539
GRMZM2G002559_T01	1.28435	0.558155	0.517759
GRMZM2G002569_T01	0.517648	0.152539	0.247253
GRMZM2G002578_T01	0.00955973	0.665756	1.45643e-07
GRMZM2G002578_T02	8.56801	12.8923	14.1288
GRMZM2G002578_T03	7.90239	5.18493	7.91214
GRMZM2G002606_T01	9.56602	6.10713	5.26911
GRMZM2G002614_T01	14.7406	13.4593	19.5199
GRMZM2G002616_T01	127.248	67.3114	60.512
GRMZM2G002617_T01	30.4427	32.658	36.3412
GRMZM2G002617_T02	0.600174	0.758905	1.22867
GRMZM2G002626_T02	0.58762	0.252126	1.15439
GRMZM2G002630_T01	5.59361	780.429	2631.07
GRMZM2G002630_T02	0.0510194	19.6844	33.1214
GRMZM2G002630_T03	0.00218031	13.1372	41.9699
GRMZM2G002642_T01	1.50287	4.98223	2.42125
GRMZM2G002642_T02	8.48907	3.80943	5.08928
GRMZM2G002646_T01	6.61322	3.43061	2.74468
GRMZM2G002652_T01	2.5617	1.3646	1.54935
GRMZM2G002687_T01	86.3988	35.4314	46.9622
GRMZM2G002699_T01	0.772831	0.36468	0.1435
GRMZM2G002699_T02	7.24239	6.66399	8.02252
GRMZM2G002754_T01	3.55147	3.0852	3.73842
GRMZM2G002756_T01	4.97334	7.43365	9.16121
GRMZM2G002756_T02	0.303645	0.754644	0.231819
GRMZM2G002765_T02	0.382826	1.97989	3.46804
GRMZM2G002765_T03	2.76036	0.432222	1.6206
GRMZM2G002765_T04	3.06339	1.42124	1.82928
GRMZM2G002786_T01	4.3063	4.3053	9.1875
GRMZM2G002805_T01	5.36375	15.1418	22.5134
GRMZM2G002807_T01	2.19233	1.09991	1.92597
GRMZM2G002815_T01	0.171707	2.21206	2.80566
GRMZM2G002825_T01	194.784	147.073	185.105
GRMZM2G002828_T01	127.325	199.966	183.947
GRMZM2G002828_T02	2.12849	0.646887	0.946752
GRMZM2G002830_T01	35.4713	1.3809	1.40785
GRMZM2G002851_T01	5.66055	3.2516	4.84599
GRMZM2G002858_T01	0.255018	0.19955	1.74558
GRMZM2G002858_T02	0.411048	0.935054	1.86058
GRMZM2G002858_T03	3.36619	3.99737	6.75855
GRMZM2G002859_T01	1.97607	2.82242	1.20039
GRMZM2G002859_T02	21.5574	12.2974	11.6656
GRMZM2G002859_T03	0.331446	0.574035	0.673872
GRMZM2G002859_T04	2.62427	1.25477	0.635565
GRMZM2G002871_T01	0.388618	0.053669	0.646397
GRMZM2G002874_T01	46.011	23.2394	23.6372
GRMZM2G002879_T01	7.22407	4.53256	4.38125
GRMZM2G002879_T02	1.37176	2.76485	2.91664
GRMZM2G002879_T05	2.7673e-19	0.268727	2.28073
GRMZM2G002894_T01	4.35907	5.74502	6.25288
GRMZM2G002894_T02	1.27838	1.26478	1.03233
GRMZM2G002894_T03	1.05311	0.937025	0.156783
GRMZM2G002898_T01	2.15821	3.64256	1.39201
GRMZM2G002898_T02	31.6867	48.2075	44.2099
GRMZM2G002903_T01	13.8156	11.1759	15.3549
GRMZM2G002903_T02	1.168	2.81927	4.01503
GRMZM2G002903_T03	12.1926	8.36191	7.76778
GRMZM2G002910_T01	3.86953	39.1475	23.4709
GRMZM2G002910_T03	0.445788	0.648139	0.320989
GRMZM2G002910_T04	2.3388	0.723602	1.21374
GRMZM2G002910_T05	3.28979	3.57909	1.24788e-09
GRMZM2G002910_T06	0.516306	0.307364	1.72389
GRMZM2G002918_T01	0.832328	3.26446	1.00126
GRMZM2G002948_T01	16.7779	18.4971	17.1606
GRMZM2G002948_T03	1.3494e-42	0.665018	7.93015e-30
GRMZM2G002959_T01	11.4866	13.3339	6.06858
GRMZM2G002959_T02	19.7444	6.07874	21.2326
GRMZM2G002976_T01	4.17109e-11	4.33447e-31	0.538929
GRMZM2G002978_T01	0.624371	2.24276	5.37863
GRMZM2G002978_T02	5.25477	7.60435	5.02733
GRMZM2G002993_T01	1.66473	1.1005	1.90233
GRMZM2G002999_T01	7.56292	12.798	11.6151
GRMZM2G003002_T01	106.764	9.9428	31.8024
GRMZM2G003002_T03	3.47472	0.717273	0.555791
GRMZM2G003014_T01	0	0.72463	7.02238
GRMZM2G003022_T01	29.1384	25.69	26.9393
GRMZM2G003023_T01	1.42596	0.387181	1.80308
GRMZM2G003028_T02	4.83038	3.50147	10.1464
GRMZM2G003028_T03	1.33008	0.453831	0.552478
GRMZM2G003033_T01	7.01992	3.90986	3.20887
GRMZM2G003038_T01	39.5589	18.727	18.5346
GRMZM2G003038_T02	8.67045	0.138266	0.050893
GRMZM2G003038_T04	2.02836	0.380514	0.00476937
GRMZM2G003043_T01	3.91213	7.32037	7.61352
GRMZM2G003043_T02	13.4805	13.8395	13.8853
GRMZM2G003057_T01	2.73221	2.54213	4.74767
GRMZM2G003057_T02	0.942335	2.97282	0.767268
GRMZM2G003057_T03	1.20954	1.09982	0.931781
GRMZM2G003057_T04	0.212295	0.806987	0.238605
GRMZM2G003057_T05	1.33669	0.523372	0.531595
GRMZM2G003057_T07	1.22009	2.12908	3.53275
GRMZM2G003064_T01	19.2358	12.9473	14.7588
GRMZM2G003068_T01	11.1022	9.0834	10.6777
GRMZM2G003068_T03	0.469771	1.24395	1.64505e-15
GRMZM2G003076_T01	19.6106	17.3195	24.5154
GRMZM2G003076_T02	0.942174	0.360799	1.16468
GRMZM2G003076_T03	0.80215	0.123137	2.14487
GRMZM2G003076_T04	4.254e-15	0.934506	1.61976e-15
GRMZM2G003076_T05	2.12445	0.162663	4.02614e-22
GRMZM2G003090_T01	1.14328	1.29332	2.47294
GRMZM2G003096_T01	0.272454	2.07386	4.77047
GRMZM2G003096_T02	0.0356684	0.105616	0.644489
GRMZM2G003108_T01	16.2485	11.689	15.5516
GRMZM2G003108_T02	1.16067	0.685641	0.476774
GRMZM2G003109_T01	7.35678	3.16163	4.59301
GRMZM2G003124_T01	1.08024	1.18019	0.0630895
GRMZM2G003124_T03	5.4016	3.64616	4.43502
GRMZM2G003124_T04	0.440397	0.500256	0.599399
GRMZM2G003124_T05	1.32516	0.000323281	1.45373
GRMZM2G003157_T01	3.84616	3.11025	4.88594
GRMZM2G003157_T02	0.411458	3.35488	3.09779
GRMZM2G003167_T01	1.47572	4.64018e-31	0.263359
GRMZM2G003172_T01	57.1378	27.6719	26.9196
GRMZM2G003179_T01	9.63986	5.1885	2.62423
GRMZM2G003186_T01	0.766755	0.745491	1.19245
GRMZM2G003190_T01	43.5578	16.9156	16.2153
GRMZM2G003225_T02	0.65191	0.616803	0.426725
GRMZM2G003252_T01	3.08474	3.19394	3.6627
GRMZM2G003252_T02	0.894271	0.879372	3.24641
GRMZM2G003289_T01	0.603639	0.0873333	1.13866e-14
GRMZM2G003289_T02	0.154602	0.836659	0.966937
GRMZM2G003306_T01	400.932	52.5529	84.8239
GRMZM2G003307_T01	66.7654	67.8433	61.7226
GRMZM2G003307_T02	0.32884	0.842936	0.0396151
GRMZM2G003318_T01	1.07774	1.80955	0.753016
GRMZM2G003318_T02	10.4501	8.95772	10.0286
GRMZM2G003331_T02	21.8953	7.93128	9.39487
GRMZM2G003342_T01	5.52399	3.562	2.29394
GRMZM2G003342_T02	0.792126	1.07203	1.32558e-06
GRMZM2G003342_T03	2.5424	0.0297026	1.39104
GRMZM2G003342_T04	0.711179	1.2425	0.170226
GRMZM2G003342_T05	1.20872	0.000120668	1.20023
GRMZM2G003342_T06	0.575779	6.09919e-22	0.260944
GRMZM2G003354_T01	0.140665	0.574713	0.462486
GRMZM2G003354_T02	7.94136	8.13839	11.5051
GRMZM2G003354_T03	0.651667	0.0516435	1.55678
GRMZM2G003354_T04	0.341872	0.369135	1.54253
GRMZM2G003377_T01	10.0961	6.86025	8.88093
GRMZM2G003377_T02	2.61003	4.1064	6.09062
GRMZM2G003379_T01	6.46257	50.5047	8.7239
GRMZM2G003384_T01	162.004	87.0493	90.3186
GRMZM2G003384_T02	5.9281	2.83709	1.05782
GRMZM2G003385_T01	7.49806	2.0835	0.998583
GRMZM2G003385_T02	429.733	55.818	90.4809
GRMZM2G003389_T01	0.783847	0.226417	0.354016
GRMZM2G003389_T04	0.202634	0.373181	0.896014
GRMZM2G003409_T01	329.992	100.34	11.3392
GRMZM2G003409_T03	5.36184	1.68968	0.163272
GRMZM2G003409_T04	121.702	25.1627	7.28305
GRMZM2G003411_T01	0.125798	0.204481	0.550161
GRMZM2G003417_T01	25.2112	13.2456	9.92311
GRMZM2G003424_T01	0.243358	0.403254	0.607358
GRMZM2G003426_T01	0	0.13932	0.504097
GRMZM2G003461_T01	6.0703	3.6048	3.55774
GRMZM2G003488_T01	4.81648	3.62343	4.31177
GRMZM2G003489_T01	28.2972	10.5099	0
GRMZM2G003489_T02	10.9388	24.741	0.0566752
GRMZM2G003489_T03	11.6227	26.8493	0.0699296
GRMZM2G003496_T01	0	0.0701243	0.636138
GRMZM2G003501_T01	0.563	0.484816	0.45208
GRMZM2G003509_T02	0.602809	0.02967	0.138451
GRMZM2G003509_T03	2.71462	1.73533	1.87836
GRMZM2G003518_T01	2.48082	1.3172	1.59862
GRMZM2G003520_T01	10.733	6.83994	14.2734
GRMZM2G003526_T01	0	0.142393	0.679855
GRMZM2G003530_T01	3.08297	2.63061	4.58489
GRMZM2G003538_T01	1.41469e-32	0.47982	0.612619
GRMZM2G003563_T01	7.30563	1.60299	7.00687
GRMZM2G003565_T03	3.37745	3.32084	4.09523
GRMZM2G003595_T02	4.05448	4.01308	3.46498
GRMZM2G003607_T01	6.51215	3.64555	2.92918
GRMZM2G003607_T02	11.3017	1.08612	1.82505
GRMZM2G003625_T01	1.89675	5.25835	6.12127
GRMZM2G003625_T02	0.302576	1.58553	2.59379
GRMZM2G003631_T01	19.0897	7.50637	10.2433
GRMZM2G003635_T01	4.34179	4.87838	9.49618
GRMZM2G003635_T02	0.350368	0.99217	0.483409
GRMZM2G003638_T01	20.2953	24.0233	28.601
GRMZM2G003640_T03	9.50337	4.86104	9.45886
GRMZM2G003640_T06	37.3587	26.1928	32.3664
GRMZM2G003640_T07	0.953352	1.00164	2.97784
GRMZM2G003642_T01	60.9672	23.3499	34.2175
GRMZM2G003642_T02	0.934696	0.945225	1.51122
GRMZM2G003642_T03	0.774691	0.779585	0.596302
GRMZM2G003648_T01	9.86659	7.12519	15.6985
GRMZM2G003656_T01	2.21693	1.17119	1.84157e-08
GRMZM2G003656_T03	1.25106	1.26461	1.97944
GRMZM2G003656_T05	1.05717	1.3649	0.847022
GRMZM2G003656_T06	1.34874	1.3951	1.28041
GRMZM2G003656_T07	1.98963	0.405922	1.68265
GRMZM2G003656_T08	0.000311973	0.920893	1.79076e-07
GRMZM2G003656_T09	1.50163	1.67264	1.74457
GRMZM2G003662_T01	1.80639	2.68358	2.05166
GRMZM2G003662_T02	3.96843	2.66478	5.40967
GRMZM2G003662_T03	1.90515	1.32531	0.988867
GRMZM2G003663_T01	10.992	5.90848	10.4844
GRMZM2G003682_T01	0.572257	3.83593	8.07267
GRMZM2G003692_T03	0.811133	0.747047	1.1011
GRMZM2G003692_T04	1.22713	0.898769	1.26329
GRMZM2G003692_T06	10.4219	7.6925	15.9458
GRMZM2G003692_T07	3.07915	2.56533	3.62929
GRMZM2G003715_T01	8.4593	12.872	23.1682
GRMZM2G003715_T02	1.26579	2.26126	3.76063
GRMZM2G003715_T03	1.03055	1.9434	4.74946
GRMZM2G003718_T01	1.8018	1.1274	0.994624
GRMZM2G003720_T01	6.89435	4.46728	12.3336
GRMZM2G003720_T02	3.28039	0.891768	1.34373
GRMZM2G003720_T04	6.51121	2.24201	0.531881
GRMZM2G003724_T01	3.16336	1.75585	3.57262
GRMZM2G003725_T01	9.47829	4.39619	4.76139
GRMZM2G003732_T01	8.83432	5.18245	8.27578
GRMZM2G003734_T01	26.5235	19.9944	26.0378
GRMZM2G003738_T01	1.45044	1.4334	2.72193
GRMZM2G003742_T01	3.78339	1.44196	3.01164
GRMZM2G003750_T01	0.20455	0.251343	0.81513
GRMZM2G003752_T01	50.2146	31.9546	25.3475
GRMZM2G003754_T01	12.846	10.2473	11.8666
GRMZM2G003754_T02	0.53161	4.64658	8.24611
GRMZM2G003755_T01	5.93161	13.1007	6.22798
GRMZM2G003762_T01	3.68943	6.45682	5.62896
GRMZM2G003762_T02	2.8333	3.37502	2.12385
GRMZM2G003762_T03	765.769	1594.74	2420.99
GRMZM2G003765_T01	32.489	26.4404	24.1513
GRMZM2G003765_T03	0.52816	0.844475	1.44769
GRMZM2G003769_T01	2.53022	13.0444	17.1766
GRMZM2G003775_T01	4.15371	2.80658	6.53628
GRMZM2G003789_T01	29.2427	45.9969	70.6394
GRMZM2G003796_T01	13.4414	2.35188	2.95509
GRMZM2G003814_T01	8.51287	4.39618	5.10727
GRMZM2G003821_T01	0.394076	0.823995	0.207935
GRMZM2G003835_T01	10.6515	4.86961	7.35296
GRMZM2G003852_T01	15.9359	4.25186	5.44419
GRMZM2G003853_T01	59.0389	32.8042	41.1546
GRMZM2G003853_T02	0.833126	1.84309	0.634487
GRMZM2G003861_T01	11.4183	16.2295	15.3558
GRMZM2G003875_T01	7.82729	3.75714	6.21762
GRMZM2G003883_T01	79.3772	13.0026	14.5024
GRMZM2G003897_T01	241.966	66.7892	73.3023
GRMZM2G003909_T01	2.85121	3.27008	0.57397
GRMZM2G003917_T01	0.776007	0.253689	1.32951
GRMZM2G003930_T01	0.931558	0.615596	1.93069
GRMZM2G003930_T03	0.0573507	0.029559	1.09835
GRMZM2G003930_T04	8.98765e-05	0.0314166	0.763526
GRMZM2G003930_T06	0.353519	0.570799	0.985938
GRMZM2G003930_T07	0.141718	0.579403	0.52054
GRMZM2G003937_T01	98.2207	50.4155	61.3424
GRMZM2G003937_T02	1.92805	1.7782	3.33631
GRMZM2G003937_T03	1.39794	1.5342	1.88905
GRMZM2G003937_T04	1.71121	0.189631	1.08485
GRMZM2G003947_T01	6.34923	6.59093	9.71942
GRMZM2G003947_T02	1.83533	2.38642	1.18817
GRMZM2G003963_T01	26.7787	18.1439	35.5005
GRMZM2G003970_T01	0.753031	6.36829	9.91668
GRMZM2G003970_T02	0.685726	4.02505	7.56595
GRMZM2G003979_T01	29.4477	25.8217	29.6991
GRMZM2G003984_T01	0.757517	0.636458	1.27335
GRMZM2G003988_T01	14.6502	19.9432	31.9086
GRMZM2G003992_T01	21.9104	11.7481	12.8681
GRMZM2G004006_T01	0.0932548	1.27123	1.59157
GRMZM2G004023_T01	1.11189	0.553916	1.43809
GRMZM2G004023_T02	0.614896	3.47341	3.41437
GRMZM2G004023_T03	5.1533	7.6887	4.3822
GRMZM2G004023_T04	0.267206	0.338207	0.67308
GRMZM2G004023_T05	10.0158	9.78157	11.1576
GRMZM2G004023_T06	2.11167	0.461059	0.902929
GRMZM2G004040_T01	5.109	8.01513	6.87936
GRMZM2G004057_T01	11.5318	2.19356	0.698629
GRMZM2G004057_T02	7.69998	6.30466	10.4542
GRMZM2G004057_T03	456.483	116.843	130.313
GRMZM2G004057_T04	4.45946	1.54955	3.52299
GRMZM2G004060_T01	3.56576	0.574687	0.296108
GRMZM2G004079_T01	11.8635	23.7449	8.34582
GRMZM2G004079_T03	2.40164	3.71936	0.317035
GRMZM2G004083_T02	12.2804	14.1778	15.9697
GRMZM2G004087_T01	61.0443	38.9588	55.347
GRMZM2G004090_T01	3.95269	3.62361	6.46837
GRMZM2G004092_T01	3.2008	3.33884	9.36395
GRMZM2G004106_T01	0.514098	3.24463e-67	0.2786
GRMZM2G004111_T01	157.939	89.5336	109.795
GRMZM2G004111_T02	1.1391	0.00142927	0.226868
GRMZM2G004119_T01	3.49187	5.67162	7.52386
GRMZM2G004128_T01	1.14567	0.255504	0.249006
GRMZM2G004131_T01	8.12045	2.22573	2.13002
GRMZM2G004138_T01	15.9554	23.8372	31.5722
GRMZM2G004138_T02	0.543235	0.232627	0.559519
GRMZM2G004138_T03	0.506182	4.21595e-10	0.000663595
GRMZM2G004138_T04	0.0992204	1.32372	2.59983
GRMZM2G004140_T01	1.39222	3.75288	5.10805
GRMZM2G004140_T02	1.97845	0.961477	1.17079
GRMZM2G004140_T03	3.41886	4.30152	0.169006
GRMZM2G004140_T06	2.03763	0.365154	0.011705
GRMZM2G004140_T07	4.18376	5.79918	2.78662
GRMZM2G004140_T08	4.68938e-12	0.0373719	0.564504
GRMZM2G004140_T09	2.40625	2.62199	0.173118
GRMZM2G004157_T01	3.50346	4.68791	6.70363
GRMZM2G004160_T01	0.000940904	1.50031	13.1995
GRMZM2G004160_T02	3.00264e-06	1.65834	2.48315
GRMZM2G004161_T01	1.27401	0.479692	0.817907
GRMZM2G004172_T01	107.62	49.3918	43.3046
GRMZM2G004177_T01	0.329398	0.655761	0
GRMZM2G004180_T01	0.274384	0.157977	0.673896
GRMZM2G004182_T01	8.32985	8.90773	9.20669
GRMZM2G004183_T01	49.7655	44.0228	54.3496
GRMZM2G004188_T01	8.66886	9.87007	5.82943
GRMZM2G004191_T02	1.54248e-31	0.350528	0.567391
GRMZM2G004222_T01	1.88655	1.53351	0.769117
GRMZM2G004222_T03	1.01012	1.00112	0.335221
GRMZM2G004259_T01	0.440152	0.945673	0.41188
GRMZM2G004259_T02	25.7955	11.7887	8.44368
GRMZM2G004259_T03	1.34507	0.532082	2.14233
GRMZM2G004290_T01	44.2259	31.993	23.7898
GRMZM2G004298_T01	2.54497	1.14622	0.547226
GRMZM2G004298_T02	1.09082	0.0113975	0.84373
GRMZM2G004301_T01	8.33553	4.31574	6.43866
GRMZM2G004301_T02	2.80858	1.28042	2.95022
GRMZM2G004305_T01	1.88925	1.1247	2.41208
GRMZM2G004305_T02	5.39843	5.46209	7.88483
GRMZM2G004314_T01	18.031	22.3153	24.8117
GRMZM2G004320_T01	3.72355	2.3889	5.00795
GRMZM2G004320_T02	0.912044	0.360978	0.442308
GRMZM2G004320_T03	5.28425	1.13279	4.73816
GRMZM2G004320_T04	1.18366	0.566007	0.572712
GRMZM2G004349_T01	16.6812	7.26508	16.9599
GRMZM2G004349_T02	2.96361	1.29062	4.10413
GRMZM2G004349_T03	4.27506	1.8894	3.37923
GRMZM2G004352_T02	0.126547	0.435854	0.721022
GRMZM2G004356_T01	3.39548	5.03462	6.66854
GRMZM2G004377_T01	3.77545	3.84192	4.1531
GRMZM2G004377_T02	3.10267	1.47599	2.19447
GRMZM2G004382_T01	295.391	276.795	330.785
GRMZM2G004382_T02	0.843673	0.796364	2.05268
GRMZM2G004396_T01	2.9528	1.73055	2.06244
GRMZM2G004397_T01	9.95532	31.3026	47.9594
GRMZM2G004414_T01	3.2005	2.14093	1.15271
GRMZM2G004414_T03	3.15888	1.09007	1.85695
GRMZM2G004422_T01	4.13723	20.2703	12.2982
GRMZM2G004422_T02	2.4921	4.43152	9.59084
GRMZM2G004435_T01	1.11889	0.137108	0.0854106
GRMZM2G004435_T02	13.7586	9.67151	6.18218
GRMZM2G004435_T03	0.0152432	0.00104407	0.788868
GRMZM2G004445_T01	6.79337	6.49605	5.87188
GRMZM2G004455_T01	1.45806	2.85681	1.24732
GRMZM2G004455_T02	19.4328	15.8445	20.296
GRMZM2G004459_T01	51.8477	37.6826	40.4989
GRMZM2G004466_T01	0.71822	0	0.149428
GRMZM2G004468_T01	1.96189	2.65258	2.46456
GRMZM2G004468_T02	0.815696	0.263209	0.258505
GRMZM2G004468_T03	1.2429	0.574861	1.36574
GRMZM2G004468_T04	0.831834	1.67525	1.03922
GRMZM2G004468_T05	15.1445	13.3871	17.9503
GRMZM2G004475_T02	30.8263	15.1064	19.5241
GRMZM2G004480_T01	0.506848	0.106356	0.0751266
GRMZM2G004511_T01	1.3615	2.36708	3.53044
GRMZM2G004519_T01	1.67364	1.09047	1.04412
GRMZM2G004528_T01	1.55048	0.389828	1.08864
GRMZM2G004528_T02	0.591385	0.000302527	0.16817
GRMZM2G004528_T03	87.5123	18.7854	31.5173
GRMZM2G004531_T01	2.71058	3.56248	4.35973
GRMZM2G004534_T01	33.5732	18.6032	20.0755
GRMZM2G004548_T01	0.203408	3.58254	7.56667
GRMZM2G004572_T01	8.43633	2.09279	1.74174
GRMZM2G004572_T02	1.80809	0.430584	0.15419
GRMZM2G004582_T01	0.484352	0.590265	0.0502551
GRMZM2G004582_T02	0.465901	0.87731	0.381716
GRMZM2G004582_T07	22.8562	17.6509	15.9194
GRMZM2G004583_T01	5.37177	3.50011	4.97238
GRMZM2G004590_T01	20.5078	19.3974	24.7945
GRMZM2G004590_T02	39.6105	41.1136	46.106
GRMZM2G004590_T03	1.66735	1.44838	2.29714
GRMZM2G004590_T04	0.128518	0.842673	0.411747
GRMZM2G004592_T01	2.13907	4.81585	1.13871
GRMZM2G004592_T02	0.785311	2.1994	0.48738
GRMZM2G004592_T03	0.466202	0.326567	1.30043
GRMZM2G004592_T04	0.109055	1.47505	0.834535
GRMZM2G004592_T05	0.504458	0.220516	0.97469
GRMZM2G004593_T01	6.14049	3.30308	4.01024
GRMZM2G004619_T01	12.4369	14.0531	9.2312
GRMZM2G004619_T02	1.03365	0.312937	0.116341
GRMZM2G004679_T01	8.6254	4.73746	3.95403
GRMZM2G004690_T01	0.0421312	0.295673	0.725857
GRMZM2G004696_T01	10.5331	12.4539	14.5661
GRMZM2G004699_T01	0.512505	1.96575	0.487202
GRMZM2G004703_T01	292.697	111.544	115.771
GRMZM2G004703_T03	3.40743	6.00113	5.25225
GRMZM2G004709_T01	2.50945	1.5211	3.33919
GRMZM2G004709_T02	1.43124	0.269128	3.06129e-26
GRMZM2G004715_T01	0.678858	0.0802452	0.313038
GRMZM2G004736_T01	13.3902	5.2853	8.6574
GRMZM2G004736_T02	2.44469	1.45985	1.49218
GRMZM2G004741_T01	2.14265	2.23341	0.423711
GRMZM2G004741_T02	12.6439	8.34225	11.2487
GRMZM2G004748_T01	7.05085	7.33344	17.0591
GRMZM2G004748_T02	7.44928e-21	0.342534	0.692051
GRMZM2G004768_T01	43.2295	21.3995	30.5881
GRMZM2G004784_T01	8.21097	10.1753	17.1885
GRMZM2G004784_T02	0.596959	0.26382	0.00830815
GRMZM2G004784_T03	1.32911	4.21662	4.59724
GRMZM2G004795_T02	7.40996	10.6983	21.8501
GRMZM2G004824_T01	0.810051	0.510051	1.15512
GRMZM2G004835_T01	13.7665	18.5382	37.3558
GRMZM2G004835_T02	4.06089	12.256	10.575
GRMZM2G004847_T01	20.7415	26.2313	29.4912
GRMZM2G004847_T03	0.524386	0.8968	0.467418
GRMZM2G004858_T01	0.950281	0.35829	0.761118
GRMZM2G004878_T01	53.025	21.0283	19.4661
GRMZM2G004880_T01	0.282363	0.355469	0.524497
GRMZM2G004888_T01	2.83343	1.5258	1.91766
GRMZM2G004898_T01	6.884	6.43233	9.61683
GRMZM2G004908_T01	16.9776	12.5445	12.3378
GRMZM2G004924_T01	6.78599	2.43994	2.45361
GRMZM2G004924_T03	10.5945	2.55396	4.49808
GRMZM2G004932_T01	10.2665	5.01865	4.95355
GRMZM2G004949_T01	16.0924	11.0898	8.95106
GRMZM2G004955_T01	0.11988	0.916632	1.01473
GRMZM2G004957_T01	1.48393	0.415224	0.442303
GRMZM2G004957_T02	1.46861	0.647052	0.312923
GRMZM2G004959_T01	25.614	2.99146	7.48773
GRMZM2G004959_T02	0.301092	0.561008	0.167813
GRMZM2G004988_T01	8.29435	3.1536	3.50673
GRMZM2G004990_T01	1.74244	1.22189	4.01334
GRMZM2G004990_T03	0.498707	0.368527	1.96084
GRMZM2G004996_T01	0.581991	0.0654518	2.11184
GRMZM2G004996_T02	13.4054	21.1931	31.2504
GRMZM2G004997_T01	0.65173	0.398232	0.0758917
GRMZM2G004997_T02	40.4452	29.8823	35.5884
GRMZM2G005000_T01	5.18569	5.27012	6.81834
GRMZM2G005000_T02	0.196737	0.437945	1.06921
GRMZM2G005013_T01	0.903229	0.483669	0.451715
GRMZM2G005024_T01	51.2604	26.6107	30.665
GRMZM2G005024_T03	0.608836	0.170716	0.366085
GRMZM2G005036_T01	140.674	40.8693	43.909
GRMZM2G005036_T02	1.49237	0.047958	0.154001
GRMZM2G005036_T03	1.58816e-11	0.508531	0.133206
GRMZM2G005040_T01	3.03432	2.42865	1.93268
GRMZM2G005043_T01	0.504827	0.146985	7.16019e-05
GRMZM2G005052_T01	0.932372	0.69414	0.776088
GRMZM2G005061_T01	33.7183	15.5823	22.1826
GRMZM2G005061_T02	0.220535	0.299646	0.5064
GRMZM2G005061_T03	8.37812	5.65368	4.97806
GRMZM2G005080_T01	27.9795	11.1875	13.467
GRMZM2G005082_T01	50.2104	8.89364	6.27944
GRMZM2G005082_T02	13.3042	3.61463	3.10257
GRMZM2G005103_T01	13.1412	7.38539	7.81976
GRMZM2G005107_T01	3.67422	7.36304	8.3363
GRMZM2G005107_T02	3.12536	1.17367	1.54128
GRMZM2G005126_T01	11.2397	9.25624	10.4436
GRMZM2G005126_T02	6.21295	8.5348	5.82986
GRMZM2G005126_T03	2.30262	3.75108	1.68362
GRMZM2G005134_T01	0.916594	0.228916	0.673363
GRMZM2G005134_T02	1.25485	1.41969	2.39218
GRMZM2G005146_T01	0	0.811917	0.889337
GRMZM2G005155_T02	4.82344e-07	0.745439	0.0621814
GRMZM2G005155_T03	1.55957	1.7212	1.18664
GRMZM2G005163_T01	22.3395	19.568	12.7784
GRMZM2G005170_T01	0.629441	0.453781	1.95698
GRMZM2G005170_T02	10.9555	6.99031	11.3476
GRMZM2G005170_T03	1.97585	2.32473	2.68177
GRMZM2G005170_T04	23.6981	19.6535	34.1844
GRMZM2G005187_T01	3.55749	2.12085	2.78627
GRMZM2G005195_T02	0.595249	0.145683	0.235955
GRMZM2G005199_T01	20.5666	9.50937	11.5806
GRMZM2G005199_T02	4.45884	2.21458	2.25427
GRMZM2G005205_T02	22.0981	13.9144	18.1514
GRMZM2G005209_T01	95.4793	50.2594	49.1109
GRMZM2G005209_T02	0.539481	1.28901	0.330061
GRMZM2G005229_T01	0.723877	1.35779	0.971264
GRMZM2G005229_T02	2.95902	8.21268	10.0001
GRMZM2G005229_T03	0.677186	1.7046	0.924625
GRMZM2G005232_T01	0.0300861	0.614324	0.321884
GRMZM2G005251_T02	2.2192	5.33519	3.77901
GRMZM2G005251_T03	0.668875	1.8842e-10	1.24014e-07
GRMZM2G005251_T04	34.9117	31.5125	43.2208
GRMZM2G005256_T01	6.88486	2.17569	2.36298
GRMZM2G005256_T02	17.4279	9.44521	10.2911
GRMZM2G005256_T03	0.637071	0.868048	1.40718
GRMZM2G005256_T04	0.862832	6.2937e-15	9.95092e-12
GRMZM2G005269_T01	1.97807	1.19448	4.14364
GRMZM2G005278_T01	5.78574	7.62265	9.17531
GRMZM2G005278_T02	3.32561	2.68486	3.81892
GRMZM2G005281_T01	11.2603	4.68985	8.45326
GRMZM2G005293_T01	11.9651	3.09669	2.55142
GRMZM2G005293_T04	1.68968	0.670859	0.228203
GRMZM2G005298_T01	2.3833	1.67151	1.87076
GRMZM2G005304_T01	16.0988	14.0669	23.0223
GRMZM2G005308_T01	3.63146	1.03309	0.924055
GRMZM2G005308_T02	23.3897	12.0723	13.2757
GRMZM2G005310_T01	0.94332	0.0614933	0.575267
GRMZM2G005310_T02	35.7206	8.17709	10.5766
GRMZM2G005311_T01	15.4419	17.0143	11.0981
GRMZM2G005339_T01	13.9583	12.4796	12.0681
GRMZM2G005346_T01	18.4946	12.978	12.1622
GRMZM2G005346_T02	14.5425	14.1342	12.8888
GRMZM2G005346_T04	2.58749e-13	0.317277	0.750579
GRMZM2G005350_T01	3.01905	2.64318	2.36735
GRMZM2G005350_T02	11.4083	10.3215	9.31625
GRMZM2G005365_T01	0.618494	0.067732	0.423938
GRMZM2G005365_T02	0.443642	0.166023	0.985236
GRMZM2G005365_T03	4.71459	2.97298	3.09665
GRMZM2G005365_T05	2.49249	2.62956	3.75253
GRMZM2G005374_T02	2.31958	1.54615	1.80799
GRMZM2G005374_T04	1.50938	2.60195	2.60895
GRMZM2G005433_T01	0.494215	0.627776	0.450937
GRMZM2G005433_T02	1.20154	0.482663	0.439951
GRMZM2G005435_T02	8.20655	3.18806	5.05525
GRMZM2G005444_T01	4.19789	1.66605	2.23096
GRMZM2G005452_T02	0.0544718	0.1797	0.773949
GRMZM2G005456_T02	17.4738	16.7468	13.2618
GRMZM2G005459_T01	3.55046	1.41873	1.3909
GRMZM2G005461_T01	1.18775	2.15378	0.835454
GRMZM2G005483_T01	13.6565	7.22916	6.25939
GRMZM2G005486_T01	2.81081	0.165663	0.566439
GRMZM2G005493_T01	103.684	142.364	156.09
GRMZM2G005499_T01	1.16627	1.21866	1.69902
GRMZM2G005522_T01	4.22297	3.97082	5.50884
GRMZM2G005526_T01	0.10221	1.14754	1.19116
GRMZM2G005526_T02	0.9661	3.91629	2.47383
GRMZM2G005526_T03	6.08968	1.78892	2.11055
GRMZM2G005536_T01	1.73177	0.524857	0.681215
GRMZM2G005552_T01	3.53692	2.78685	5.63112
GRMZM2G005557_T01	1.32562	1.65633	0.885984
GRMZM2G005562_T01	0.109688	0.848208	0.670169
GRMZM2G005562_T02	0.830067	14.8738	0.0513449
GRMZM2G005562_T04	4.7198	35.8988	9.86122
GRMZM2G005562_T05	1.15658	3.27465	0.448049
GRMZM2G005562_T06	9.10148	121.567	124.18
GRMZM2G005562_T07	12.9103	88.513	26.5892
GRMZM2G005583_T01	8.2298	5.7572	10.478
GRMZM2G005592_T01	11.0971	13.4257	12.8831
GRMZM2G005619_T01	9.41249	0.395975	0.481789
GRMZM2G005622_T01	6.23597	4.31965	11.7695
GRMZM2G005622_T02	13.8678	12.3994	9.55776
GRMZM2G005622_T03	5.69454	1.95625	2.25887
GRMZM2G005624_T01	0	0.198772	0.648733
GRMZM2G005630_T01	4.13028	4.28906	5.95678
GRMZM2G005633_T01	1.4798	1.38751	2.52709
GRMZM2G005633_T02	17.0196	185.974	310.602
GRMZM2G005640_T01	1.42644	1.00404	2.97667
GRMZM2G005640_T02	1.84879	0.640812	1.25896
GRMZM2G005640_T03	0.654283	1.90889	0.088128
GRMZM2G005640_T04	10.8812	7.71157	9.01542
GRMZM2G005640_T05	1.76772	1.74945	1.62629
GRMZM2G005640_T06	9.8095	7.78459	10.024
GRMZM2G005641_T02	0.219034	1.2553	0.970315
GRMZM2G005646_T01	3.89727	8.94379	6.37498
GRMZM2G005652_T01	10.2476	21.0817	18.2683
GRMZM2G005659_T01	1.14927	0.360544	0.0518719
GRMZM2G005664_T01	1.91541	1.01681	1.44566
GRMZM2G005678_T01	5.99521	2.16363	2.07227
GRMZM2G005680_T01	4.37162	7.09073	3.43098
GRMZM2G005680_T03	0.505928	0.950462	1.32858
GRMZM2G005680_T04	23.2793	18.113	21.109
GRMZM2G005680_T05	2.48773	0.522467	1.41114
GRMZM2G005710_T01	10.1738	1.09917	0.234336
GRMZM2G005710_T02	10.9368	0.598343	0.344462
GRMZM2G005710_T03	45.3982	6.42023	1.38403
GRMZM2G005715_T01	6.47644	0.380606	0.407539
GRMZM2G005732_T01	0.647284	0.667798	2.00286
GRMZM2G005732_T02	2.01324	1.36239	1.72321
GRMZM2G005732_T03	3.35165	3.87099	3.14415
GRMZM2G005737_T01	28.0569	18.1963	19.4015
GRMZM2G005737_T02	1.6896	1.41324	1.69713
GRMZM2G005737_T03	1.32695	2.90888	2.7127
GRMZM2G005749_T01	1.65766	1.67061	1.47213
GRMZM2G005753_T01	2.68988	0.676365	0.920686
GRMZM2G005753_T02	0.183971	0.64617	0.236226
GRMZM2G005753_T04	37.9949	22.2854	28.6213
GRMZM2G005771_T01	23.1164	14.5975	17.7615
GRMZM2G005771_T02	5.46764	2.58258	3.61628
GRMZM2G005788_T01	36.3721	18.0725	21.0846
GRMZM2G005791_T01	10.4451	10.0397	8.562
GRMZM2G005791_T02	0.808643	0.882486	1.17953
GRMZM2G005825_T01	0	0	0.966469
GRMZM2G005840_T01	14.7791	15.6919	24.2206
GRMZM2G005844_T03	3.759	3.0893	2.79632
GRMZM2G005844_T04	1.65601	2.51233	2.46947
GRMZM2G005844_T05	0.464907	1.29452	0.612853
GRMZM2G005848_T01	15.4378	9.36654	13.4781
GRMZM2G005849_T02	4.41637	0.464737	1.66775
GRMZM2G005859_T01	0.79438	0.871454	0.534516
GRMZM2G005859_T02	36.1594	28.3986	11.2492
GRMZM2G005859_T03	7.13841	1.56968	0.312906
GRMZM2G005865_T01	19.582	42.2123	47.764
GRMZM2G005869_T01	3.25236	1.95351	2.72308
GRMZM2G005869_T02	1.0866	0.222635	0.00377791
GRMZM2G005869_T03	0.988504	0.838076	1.73435
GRMZM2G005886_T01	0.658012	0.0335727	4.92761e-12
GRMZM2G005887_T01	191.637	84.2273	120.99
GRMZM2G005887_T02	0.765658	0.10426	0.768721
GRMZM2G005887_T03	1.00022	1.4022	1.01908
GRMZM2G005887_T04	0.438196	0.330221	0.681068
GRMZM2G005887_T05	8.59013	3.52262	3.92014
GRMZM2G005887_T06	0.894938	0.290894	0.00432458
GRMZM2G005887_T07	0.192879	0.757315	0.392325
GRMZM2G005887_T08	0.736579	0.523452	0.332988
GRMZM2G005887_T09	1.22399	1.0715	1.96154
GRMZM2G005909_T01	3.67648	1.57755	0.937329
GRMZM2G005938_T01	3.55886	7.85539	12.2672
GRMZM2G005939_T01	20.6304	32.7515	41.4661
GRMZM2G005939_T02	2.58067	1.78296	1.79255
GRMZM2G005939_T03	4.71936	6.47599	10.443
GRMZM2G005939_T04	0.000620163	0.368452	0.650234
GRMZM2G005939_T06	2.56451	2.00042	5.07243
GRMZM2G005947_T01	63.6032	49.0459	41.4065
GRMZM2G005955_T01	10.9995	1.72702	6.69578
GRMZM2G005955_T02	21.9989	8.73129	11.022
GRMZM2G005973_T01	16.3471	9.29882	13.7024
GRMZM2G005973_T02	6.50599	2.85237e-10	8.26274
GRMZM2G005980_T01	100.885	28.2889	34.8397
GRMZM2G005984_T01	0.235322	0.286884	0.998194
GRMZM2G005990_T01	44.3229	29.205	42.9964
GRMZM2G005990_T02	5.59622	2.79242	5.03081
GRMZM2G005996_T01	37.2077	64.4064	10.8679
GRMZM2G005998_T03	19.2709	12.2275	17.0416
GRMZM2G006006_T01	6.58303	4.99194	7.56364
GRMZM2G006006_T03	0.0965012	0.0623047	0.984174
GRMZM2G006042_T02	15.4661	11.0965	15.9041
GRMZM2G006042_T03	2.68314	2.24311	2.34709
GRMZM2G006069_T01	6.90489	7.04946	5.82393
GRMZM2G006071_T01	0.753704	1.11451	1.07593
GRMZM2G006071_T03	3.36937	2.85609	5.83663
GRMZM2G006080_T01	28.9667	23.0288	23.9882
GRMZM2G006083_T01	2.87813	5.19741	4.46793
GRMZM2G006083_T02	4.5662	5.59209	1.42464
GRMZM2G006085_T01	97.0619	41.1461	48.4945
GRMZM2G006107_T01	24.9974	13.7291	19.1534
GRMZM2G006107_T02	28.2357	32.7908	29.1235
GRMZM2G006117_T01	28.2579	22.1474	32.4637
GRMZM2G006117_T02	1.11008	1.2315	0.625106
GRMZM2G006117_T03	1.53279	0.0121295	2.49177
GRMZM2G006119_T03	0.594473	3.45605	26.8756
GRMZM2G006121_T01	4.34207	8.3745	7.50007
GRMZM2G006130_T02	0.00591918	0.234803	0.604172
GRMZM2G006130_T05	0.134008	0.349093	0.539331
GRMZM2G006130_T07	4.6201	9.23793	13.7687
GRMZM2G006130_T08	0.0839713	0.205182	0.571312
GRMZM2G006144_T01	25.0293	6.41749	10.0975
GRMZM2G006144_T02	5.56766e-05	1.85577	2.06571e-07
GRMZM2G006178_T01	84.8934	82.7624	113.041
GRMZM2G006178_T02	5.96282	4.93439	6.47761
GRMZM2G006206_T01	14.8773	11.2187	11.4076
GRMZM2G006216_T01	0.94685	1.37217	4.56129
GRMZM2G006219_T01	23.5504	70.1118	59.1056
GRMZM2G006229_T01	1.75074	1.93881	2.72958
GRMZM2G006229_T02	2.18603	1.18341	2.32887e-13
GRMZM2G006234_T01	5.58447	1.86924	1.19463
GRMZM2G006246_T01	2.19095	0.650008	1.7704
GRMZM2G006246_T02	1.11091	0.389026	1.09386
GRMZM2G006252_T01	1.82366	0.0262497	1.25609
GRMZM2G006252_T02	1.95988e-09	0.597008	0.33424
GRMZM2G006277_T01	4.95326	3.771	6.27108
GRMZM2G006277_T02	1.61546	3.25679	8.2292
GRMZM2G006293_T01	73.7869	35.1246	40.4313
GRMZM2G006297_T01	9.10047	9.80046	17.6613
GRMZM2G006297_T02	0.0627394	1.14276	0.799277
GRMZM2G006297_T03	1.35415	3.73146	5.04825
GRMZM2G006325_T01	0.570046	0.0720853	0.588599
GRMZM2G006329_T01	2.66532	3.10597	2.99154
GRMZM2G006341_T01	1.71878	0.647368	1.26582
GRMZM2G006363_T02	0.509564	0.2494	0.183156
GRMZM2G006370_T01	1.92183	0.619907	0.794555
GRMZM2G006377_T01	16.5778	10.4053	7.99993
GRMZM2G006377_T02	1.47124	1.78559	1.26557
GRMZM2G006399_T01	2.26272	0.698612	0.761157
GRMZM2G006416_T01	8.21268	11.3441	13.8907
GRMZM2G006416_T02	5.4161e-06	0.648518	8.6417e-05
GRMZM2G006416_T03	13.0727	11.3662	14.3436
GRMZM2G006416_T05	1.01476	0.668374	0.99999
GRMZM2G006416_T06	0.839552	0.899978	1.37817
GRMZM2G006428_T01	8.14412	8.62283	9.80784
GRMZM2G006428_T02	0.131852	1.14887	1.44485
GRMZM2G006429_T01	56.9447	31.8179	35.4615
GRMZM2G006429_T02	1.25591	0.770724	0.736088
GRMZM2G006445_T01	0.66691	0.0640573	0.578248
GRMZM2G006450_T01	3.20432	1.27192	1.56333
GRMZM2G006452_T01	29.4481	12.8759	17.6397
GRMZM2G006453_T07	0.560392	1.08119	2.51187
GRMZM2G006468_T01	0.429818	0.380245	0.690653
GRMZM2G006468_T02	0.862602	2.99079	2.89357
GRMZM2G006468_T03	0.862602	2.99079	2.89357
GRMZM2G006468_T04	1.38098	3.57866	5.90412
GRMZM2G006468_T05	0.275136	0.190305	0.549312
GRMZM2G006470_T01	2.12515	1.47251	2.22649
GRMZM2G006474_T01	18.4968	9.40659	9.58584
GRMZM2G006474_T02	3.27592	1.20437	1.8349
GRMZM2G006477_T01	41.5177	45.7889	53.5364
GRMZM2G006477_T02	0.0918286	0.585427	0.482397
GRMZM2G006480_T02	0.451925	2.47534	3.51795
GRMZM2G006480_T03	1.80892	0.545794	0.634083
GRMZM2G006493_T01	4.71146	1.95237	1.66691
GRMZM2G006493_T02	4.66249	2.57212	3.23232
GRMZM2G006493_T03	1.41008	0.424237	0.437945
GRMZM2G006493_T05	2.18508	1.10284	1.31273
GRMZM2G006493_T06	0.00544678	0.0106623	0.849899
GRMZM2G006505_T02	0.544655	0.00945689	0.0100082
GRMZM2G006507_T01	2.40274	0.287311	0.0224876
GRMZM2G006507_T02	0.798542	1.11547	0.493739
GRMZM2G006507_T03	0.480814	1.18298	1.44924
GRMZM2G006507_T04	13.2339	10.4105	15.3309
GRMZM2G006526_T01	37.3042	24.7508	30.8456
GRMZM2G006554_T01	1.42359	1.54488	3.77398
GRMZM2G006578_T01	4.35924	3.57465	10.4686
GRMZM2G006578_T03	15.6699	3.60902	9.35487
GRMZM2G006585_T01	2326.61	526.297	172.212
GRMZM2G006601_T01	1.48323	0	0
GRMZM2G006631_T01	4.94418	4.91559	5.53061
GRMZM2G006644_T01	5.16526	0	2.05741
GRMZM2G006661_T01	6.70754	14.8694	21.6469
GRMZM2G006672_T02	41.7251	13.5332	13.141
GRMZM2G006673_T01	1.9017	2.47608	1.95246
GRMZM2G006673_T02	29.7492	17.0773	18.2952
GRMZM2G006676_T01	37.8915	54.5152	69.742
GRMZM2G006678_T01	11.4535	8.85136	14.88
GRMZM2G006704_T01	143.732	58.0698	81.0083
GRMZM2G006707_T01	14.494	16.8656	38.3264
GRMZM2G006707_T02	1.6343	6.35811	9.21793
GRMZM2G006707_T03	1.03447	0.581694	1.71931
GRMZM2G006707_T04	5.94076	14.1022	15.7257
GRMZM2G006707_T05	0.475599	1.41854	1.94378
GRMZM2G006714_T01	0.635997	0.0777323	0.0398897
GRMZM2G006721_T01	1.01807	0.104454	0.793315
GRMZM2G006732_T01	48.8251	9.91282	6.81791
GRMZM2G006745_T01	6.56845	5.32842	5.43474
GRMZM2G006745_T02	0.0585468	0.619872	0.912752
GRMZM2G006745_T03	0.0472357	0.510486	0.883401
GRMZM2G006745_T04	3.1627	4.17082	2.80042
GRMZM2G006745_T05	1.99487	1.54319	2.2774
GRMZM2G006745_T06	0.104174	1.27002	0.774044
GRMZM2G006752_T01	1.07553	1.56569	1.81064
GRMZM2G006752_T02	6.60427	11.9629	12.8194
GRMZM2G006759_T01	11.3699	7.62716	5.10127
GRMZM2G006763_T01	2.87713	1.30284	1.68854
GRMZM2G006765_T02	3.35265	0.170548	0.275012
GRMZM2G006780_T01	7.86725	8.6836	9.10488
GRMZM2G006781_T01	9.63641	5.79698	8.72261
GRMZM2G006781_T02	1.78013	0.262421	1.46972
GRMZM2G006781_T03	0.410911	0.125268	1.11763
GRMZM2G006781_T04	0.063298	1.43629	0.141631
GRMZM2G006781_T05	2.32445	0.287861	2.30464
GRMZM2G006790_T01	3.1057	4.22539	3.9401
GRMZM2G006790_T02	53.0011	53.8585	76.7168
GRMZM2G006806_T01	9.88586	8.31657	7.94832
GRMZM2G006871_T01	3.75704	1.27442	1.61478
GRMZM2G006878_T01	0.423702	0.747911	0.158709
GRMZM2G006894_T01	0.140876	0.753061	0.336751
GRMZM2G006894_T02	15.3201	3.83661	6.19739
GRMZM2G006937_T01	0.369085	0.762975	1.16249
GRMZM2G006942_T01	52.5637	37.3853	40.0104
GRMZM2G006942_T02	0.167633	1.36344	0.0609447
GRMZM2G006943_T02	1.35484	0.455417	0.55609
GRMZM2G006948_T01	5.91782	11.073	18.0771
GRMZM2G006952_T01	0.100084	0.523191	2.60259e-21
GRMZM2G006953_T01	4.9965	4.52201	1.57603
GRMZM2G006953_T02	437.745	249.169	210.282
GRMZM2G006953_T03	6.22581	6.24198	6.29641
GRMZM2G006965_T01	12.9313	7.41769	7.61644
GRMZM2G006977_T01	0.894763	1.34812	8.48181
GRMZM2G006981_T01	5.64303	1.95686	3.18227
GRMZM2G006985_T01	117.613	9.95897	1.12587
GRMZM2G007021_T01	14.2959	17.3877	8.97514
GRMZM2G007021_T02	18.9874	6.14065	10.9697
GRMZM2G007025_T01	9.22412	9.7635	14.6239
GRMZM2G007028_T01	13.8654	1.53777	4.79872
GRMZM2G007038_T01	16.2493	22.9355	27.7283
GRMZM2G007038_T02	1.6827	0.816213	0.953003
GRMZM2G007055_T01	1.38895	0.513114	1.13112
GRMZM2G007055_T02	0.204809	0.367234	1.6261
GRMZM2G007055_T04	3.27275	8.66358	13.0913
GRMZM2G007057_T01	1.51792	2.92258e-13	1.98365e-07
GRMZM2G007057_T02	15.4328	1.49613	1.19503
GRMZM2G007060_T01	8.87607	7.28188	11.8679
GRMZM2G007060_T02	0.606188	0.185858	0.00235568
GRMZM2G007060_T03	0.742754	0.891587	0.765181
GRMZM2G007063_T01	13.3751	8.50523	10.3419
GRMZM2G007063_T02	1.01639	1.79838	1.15133
GRMZM2G007063_T03	1.30181	0.793031	0.953778
GRMZM2G007080_T01	56.8232	38.1012	38.7242
GRMZM2G007103_T01	56.4327	42.9978	47.6639
GRMZM2G007120_T01	11.9653	6.35146	6.10853
GRMZM2G007120_T03	2.95784	1.64834	1.05397
GRMZM2G007120_T04	0.459339	5.42596e-13	0.762804
GRMZM2G007122_T01	1.81885	1.43848	1.0677
GRMZM2G007122_T02	89.6812	101.313	109.446
GRMZM2G007130_T01	0.0406189	0.810592	0.148174
GRMZM2G007130_T02	0.0570322	0.597587	1.90992
GRMZM2G007137_T01	1.53944	0.471438	0.434644
GRMZM2G007137_T02	0.51232	0	7.61873e-20
GRMZM2G007140_T01	1.3745	0.229053	0.200746
GRMZM2G007146_T01	2.53527	0.901394	0.535011
[truncated: 35,451 more rows]
