# Supplementary material for: Transcriptomic Analysis of Long Non-Coding RNAs and Coding Genes Uncovers a Complex Regulatory Network That Is Involved in Maize Seed Development
Source: Genes (Basel). 2017 Oct 17;8(10):274. doi: 10.3390/genes8100274 (PMC5664124; doi:10.3390/genes8100274)
Supplement: Supplementary file 1 [file genes-08-00274-s001.zip › Supplementary files/File S9. GO analysis for mRNAs in the lncRNA-associated ceRNA network.xls]

## Sheet: File S9
File S9 GO and KEGG analysis for mRNAs in the lncRNA-associated ceRNA network.
GO analysis for mRNAs in the lncRNA-associated ceRNA network
Term_ID	Term_description	Genes	P_value	"-log10(pvalue)"
GO:0006468	protein phosphorylation	GRMZM2G087459_T01;GRMZM2G349665_T03;GRMZM2G463904_T03;GRMZM2G019317_T05;GRMZM2G145756_T01;GRMZM2G109566_T01;GRMZM2G162086_T02;GRMZM2G150952_T01	0.00189068	2.72338
GO:0016131	brassinosteroid metabolic process	GRMZM2G138750_T01	0.00638842	2.19461
GO:0010268	brassinosteroid homeostasis	GRMZM2G138750_T01	0.00744932	2.12788
GO:0009584	detection of visible light	GRMZM2G181028_T01	0.00744932	2.12788
GO:0017006	protein-tetrapyrrole linkage	GRMZM2G181028_T01	0.00744932	2.12788
GO:0000914	phragmoplast assembly	GRMZM2G145756_T01	0.00850913	2.07011
GO:0046685	response to arsenic-containing substance	GRMZM2G181028_T01	0.00956785	2.01919
GO:0010161	red light signaling pathway	GRMZM2G181028_T01	0.0106255	1.97365
GO:0019253	reductive pentose-phosphate cycle	GRMZM2G360821_T01	0.0106255	1.97365
GO:0035434	copper ion transmembrane transport	GRMZM2G015955_T01	0.011682	1.93248
GO:0019760	glucosinolate metabolic process	GRMZM2G158043_T02	0.0127375	1.89492
GO:0001558	regulation of cell growth	GRMZM2G463904_T03	0.0127375	1.89492
GO:0071577	zinc ion transmembrane transport	GRMZM2G015955_T01	0.0137918	1.86038
GO:0009638	phototropism	GRMZM2G181028_T01	0.0137918	1.86038
GO:0000266	mitochondrial fission	GRMZM2G180335_T03	0.0148451	1.82842
GO:0018298	protein-chromophore linkage	GRMZM2G181028_T01	0.0148451	1.82842
GO:0051302	regulation of cell division	GRMZM2G463904_T03	0.0179985	1.74476
GO:0009789	positive regulation of abscisic acid-activated signaling pathway	GRMZM2G054559_T01	0.0211421	1.67485
GO:0034755	iron ion transmembrane transport	GRMZM2G015955_T01	0.0221878	1.65389
GO:0016559	peroxisome fission	GRMZM2G180335_T03	0.0221878	1.65389
GO:0009585	red far-red light phototransduction	GRMZM2G181028_T01	0.0221878	1.65389
GO:0016042	lipid catabolic process	GRMZM2G054559_T01	0.0232324	1.63391
GO:0015977	carbon fixation	GRMZM2G360821_T01	0.0232324	1.63391
GO:0009741	response to brassinosteroid	GRMZM2G138750_T01	0.0242759	1.61482
GO:0009791	post-embryonic development	GRMZM2G180335_T03	0.0253184	1.59656
GO:0006826	iron ion transport	GRMZM2G015955_T01	0.0263598	1.57906
GO:0046470	phosphatidylcholine metabolic process	GRMZM2G054559_T01	0.0263598	1.57906
GO:0050896	response to stimulus	GRMZM2G181028_T01	0.0274002	1.56225
GO:0023014	signal transduction by phosphorylation	GRMZM2G181028_T01	0.0294776	1.53051
GO:0051607	defense response to virus	GRMZM2G019317_T05	0.0305147	1.51549
GO:0009630	gravitropism	GRMZM2G181028_T01	0.0346525	1.46026
GO:0015996	chlorophyll catabolic process	GRMZM2G158043_T02	0.0367151	1.43516
GO:0006415	translational termination	GRMZM2G169024_T01	0.0387733	1.41147
GO:0016556	mRNA modification	GRMZM2G158043_T02	0.0408273	1.38905
GO:0000272	polysaccharide catabolic process	GRMZM2G158043_T02	0.0418528	1.37828
GO:0005982	starch metabolic process	GRMZM2G158043_T02	0.0418528	1.37828
GO:0009853	photorespiration	GRMZM2G360821_T01	0.0418528	1.37828
GO:0006094	gluconeogenesis	GRMZM2G001696_T01	0.0428771	1.36777
GO:0019761	glucosinolate biosynthetic process	GRMZM2G158043_T02	0.0500182	1.30087
KEGG analysis for mRNAs in the lncRNA-associated ceRNA network
Term_ID	Term_description	Genes	P_value	"-log10(pvalue)"
path:zma00710	Carbon fixation in photosynthetic organisms	GRMZM2G360821_T01;GRMZM2G001696_T01	0.0100683	1.99705
path:zma00905	Brassinosteroid biosynthesis	GRMZM2G138750_T01	0.0196299	1.70708
path:zma00073	Cutin, suberine and wax biosynthesis"	GRMZM2G036217_T02	0.0389217	1.40981
path:zma00565	Ether lipid metabolism	GRMZM2G054559_T01	0.0389217	1.40981
path:zma01200	Carbon metabolism	GRMZM2G360821_T01;GRMZM2G001696_T01	0.0687533	1.16271
path:zma04712	Circadian rhythm - plant	GRMZM2G115960_T03	0.0765114	1.11627
path:zma00460	Cyanoamino acid metabolism	GRMZM2G376416_T03	0.0819293	1.08656
path:zma03060	Protein export	GRMZM5G800751_T04	0.100143	0.99938
path:zma00020	Citrate cycle (TCA cycle)	GRMZM2G001696_T01	0.114904	0.939665
path:zma00620	Pyruvate metabolism	GRMZM2G001696_T01	0.121165	0.916623
path:zma00630	Glyoxylate and dicarboxylate metabolism	GRMZM2G360821_T01	0.124281	0.905595
path:zma04146	Peroxisome	GRMZM2G036217_T02	0.168884	0.772411
path:zma00564	Glycerophospholipid metabolism	GRMZM2G054559_T01	0.177759	0.750169
path:zma00940	Phenylpropanoid biosynthesis	GRMZM2G376416_T03	0.200062	0.698836
path:zma04144	Endocytosis	GRMZM2G054559_T01	0.205792	0.686571
path:zma00010	Glycolysis / Gluconeogenesis	GRMZM2G001696_T01	0.239427	0.620827
path:zma00500	Starch and sucrose metabolism	GRMZM2G376416_T03	0.242173	0.615875
path:zma04075	Plant hormone signal transduction	GRMZM2G115960_T03	0.281459	0.550585
